# Supplementary material for: Evolutionary origins and functional diversification of Auxin Response Factors
Source: Nat Commun. 2024 Dec 30;15:10909. doi: 10.1038/s41467-024-55278-8 (PMC11685440; doi:10.1038/s41467-024-55278-8)
Supplement: Supplementary file 4 — Supplementary Data 1 [file 41467_2024_55278_MOESM4_ESM.xlsx]

## Sheet: MpARF1 253-369
Target	Description	Kingdom	Species	Bit Score	E-value
A0A0E0DJY2_9ORYZ	Auxin response factor	Eukaryota	Oryza meridionalis	687.7	4.4e-205
A0A0E0DJY4_9ORYZ	Auxin response factor	Eukaryota	Oryza meridionalis	685.3	2.4e-204
A0A0E0DJY5_9ORYZ	Auxin response factor	Eukaryota	Oryza meridionalis	685.2	2.7e-204
A0A0E0DJY6_9ORYZ	Auxin response factor	Eukaryota	Oryza meridionalis	667.6	6.6e-199
A0A0E0DJY7_9ORYZ	Auxin response factor	Eukaryota	Oryza meridionalis	665.2	3.6e-198
M4CDP6_BRARP	Auxin response factor	Eukaryota	Brassica rapa subsp. pekinensis	509.3	2.2e-150
A0A4P1R8A5_LUPAN	Auxin response factor	Eukaryota	Lupinus angustifolius	493.8	1.2e-145
A0A4S8JKQ1_MUSBA	Auxin response factor	Eukaryota	Musa balbisiana	433.9	2.7e-127
A0A2R6XES5_MARPO	Auxin response factor	Eukaryota	Marchantia polymorpha	430.4	3.3e-126
A0A2R6XEU4_MARPO	Auxin response factor	Eukaryota	Marchantia polymorpha	430.3	3.3e-126
A0A176VK00_MARPO	Auxin response factor	Eukaryota	Marchantia polymorpha subsp. ruderalis	419.9	5.2e-123
A0A4P1QXW8_LUPAN	Auxin response factor	Eukaryota	Lupinus angustifolius	418.2	1.8e-122
A0A445AF69_ARAHY	Auxin response factor	Eukaryota	Arachis hypogaea	414.3	2.7e-121
A0A4P1R007_LUPAN	Auxin response factor	Eukaryota	Lupinus angustifolius	401.8	1.9e-117
A0A445AF62_ARAHY	Auxin response factor	Eukaryota	Arachis hypogaea	394.6	2.9e-115
A0A2K1J4P6_PHYPA	Auxin response factor	Eukaryota	Physcomitrium patens	386.9	6.8e-113
A0A2K1LBN0_PHYPA	Auxin response factor	Eukaryota	Physcomitrium patens	381.2	3.8e-111
A0A7I4FCD1_PHYPA	Auxin response factor	Eukaryota	Physcomitrium patens	381.2	3.8e-111
A0A7I4BVA5_PHYPA	Auxin response factor	Eukaryota	Physcomitrium patens	381.2	3.9e-111
A0A2K1JI36_PHYPA	Auxin response factor	Eukaryota	Physcomitrium patens	377.8	4.2e-110
A0A072VFI0_MEDTR	Auxin response factor	Eukaryota	Medicago truncatula	376.5	1e-109
A0A7I4AMP2_PHYPA	Auxin response factor	Eukaryota	Physcomitrium patens	376.5	1e-109
A0A7I4ARN0_PHYPA	Auxin response factor	Eukaryota	Physcomitrium patens	375.9	1.6e-109
A0A7I4F3W5_PHYPA	Auxin response factor	Eukaryota	Physcomitrium patens	375.9	1.6e-109
A0A7I4AMY6_PHYPA	Auxin response factor	Eukaryota	Physcomitrium patens	375.7	1.8e-109
A0A7I4AS83_PHYPA	Auxin response factor	Eukaryota	Physcomitrium patens	375.7	1.8e-109
A0A7I4AMQ2_PHYPA	Auxin response factor	Eukaryota	Physcomitrium patens	373	1.2e-108
A0A2K1JKW6_PHYPA	Auxin response factor	Eukaryota	Physcomitrium patens	373	1.2e-108
A0A6J0ZKG2_9ROSI	Auxin response factor	Eukaryota	Herrania umbratica	372.2	2.1e-108
A0A6J0ZKU3_9ROSI	Auxin response factor	Eukaryota	Herrania umbratica	372.2	2.1e-108
A0A6P5YN59_DURZI	Auxin response factor	Eukaryota	Durio zibethinus	372.1	2.3e-108
A0A6P5YMH0_DURZI	Auxin response factor	Eukaryota	Durio zibethinus	372.1	2.3e-108
A0A6P5YMI1_DURZI	Auxin response factor	Eukaryota	Durio zibethinus	372.1	2.4e-108
A0A6J0ZKQ6_9ROSI	Auxin response factor	Eukaryota	Herrania umbratica	372	2.4e-108
A0A061DK80_THECC	Auxin response factor	Eukaryota	Theobroma cacao	371.2	4.3e-108
A0A1R3HJ64_COCAP	Auxin response factor	Eukaryota	Corchorus capsularis	370.9	5.2e-108
A0A7J7CEC7_TRIWF	Auxin response factor	Eukaryota	Tripterygium wilfordii	370.9	5.2e-108
A0A061DJZ7_THECC	Auxin response factor	Eukaryota	Theobroma cacao	370.9	5.5e-108
A0A6J1B7L0_9ROSI	Auxin response factor	Eukaryota	Herrania umbratica	370.7	6e-108
A0A6J1B711_9ROSI	Auxin response factor	Eukaryota	Herrania umbratica	370.7	6.1e-108
A0A6J1B7K4_9ROSI	Auxin response factor	Eukaryota	Herrania umbratica	370.7	6.1e-108
B9T414_RICCO	Auxin response factor	Eukaryota	Ricinus communis	370.6	6.6e-108
A0A1Q3AWR2_CEPFO	Auxin response factor	Eukaryota	Cephalotus follicularis	370.5	7.2e-108
A0A061GKH9_THECC	Auxin response factor	Eukaryota	Theobroma cacao	370.3	7.9e-108
A0A061GCH9_THECC	Auxin response factor	Eukaryota	Theobroma cacao	370.3	8e-108
A0A2P5EVW1_TREOI	Auxin response factor	Eukaryota	Trema orientale	370.3	8.2e-108
A0A1R3H638_9ROSI	Auxin response factor	Eukaryota	Corchorus olitorius	370.3	8.4e-108
A0A2P5C622_PARAD	Auxin response factor	Eukaryota	Parasponia andersonii	370.3	8.4e-108
V4U7I5_CITCL	Auxin response factor	Eukaryota	Citrus clementina	370.2	8.5e-108
W9S1H8_9ROSA	Multifunctional fusion protein	Eukaryota	Morus notabilis	370.2	9e-108
A0A2I0HQV4_PUNGR	Auxin response factor	Eukaryota	Punica granatum	369.9	1e-107
A0A1S3X7Y4_TOBAC	Auxin response factor	Eukaryota	Nicotiana tabacum	369.8	1.2e-107
A0A1S3X7I6_TOBAC	Auxin response factor	Eukaryota	Nicotiana tabacum	369.8	1.2e-107
A0A1J6IHI7_NICAT	Auxin response factor	Eukaryota	Nicotiana attenuata	369.5	1.4e-107
A0A1U7UXZ6_NICSY	Auxin response factor	Eukaryota	Nicotiana sylvestris	369.5	1.4e-107
A0A1U7V791_NICSY	Auxin response factor	Eukaryota	Nicotiana sylvestris	369.5	1.5e-107
A0A2K1L869_PHYPA	Auxin response factor	Eukaryota	Physcomitrium patens	369.4	1.5e-107
W9QT99_9ROSA	Auxin response factor	Eukaryota	Morus notabilis	369.4	1.6e-107
A0A0D2RNF7_GOSRA	Auxin response factor	Eukaryota	Gossypium raimondii	369.3	1.7e-107
A0A6P6BAD5_DURZI	Auxin response factor	Eukaryota	Durio zibethinus	369.1	1.9e-107
A0A0D2Q1F5_GOSRA	Auxin response factor	Eukaryota	Gossypium raimondii	369.1	1.9e-107
A0A1U8MLV3_GOSHI	Auxin response factor	Eukaryota	Gossypium hirsutum	369.1	1.9e-107
M1BAY7_SOLTU	Auxin response factor	Eukaryota	Solanum tuberosum	369	2.1e-107
W1NVC5_AMBTC	Auxin response factor	Eukaryota	Amborella trichopoda	368.8	2.4e-107
A0A2G3B8H3_CAPCH	Auxin response factor	Eukaryota	Capsicum chinense	368.7	2.5e-107
A0A2G2WCT5_CAPBA	Auxin response factor	Eukaryota	Capsicum baccatum	368.7	2.5e-107
A0A151U213_CAJCA	Auxin response factor	Eukaryota	Cajanus cajan	368.6	2.6e-107
A0A5P1EKR4_ASPOF	PB1 domain-containing protein	Eukaryota	Asparagus officinalis	368.6	2.7e-107
A0A1R3FUU9_COCAP	Auxin response factor	Eukaryota	Corchorus capsularis	368.6	2.8e-107
A0A0B0N6U0_GOSAR	Auxin-responsive protein	Eukaryota	Gossypium arboreum	368.5	2.9e-107
A0A1S3UE76_VIGRR	Auxin response factor	Eukaryota	Vigna radiata var. radiata	368.5	2.9e-107
A0A6P3ZNA7_ZIZJJ	Auxin response factor	Eukaryota	Ziziphus jujuba	368.2	3.6e-107
F6HLU4_VITVI	Auxin response factor	Eukaryota	Vitis vinifera	367.9	4.4e-107
A0A5N6PWC4_9ASTR	Auxin response factor	Eukaryota	Mikania micrantha	367.8	4.6e-107
A0A6I9SE08_ELAGV	Auxin response factor	Eukaryota	Elaeis guineensis var. tenera	367.7	5e-107
A0A1U8B4Y2_NELNU	Auxin response factor	Eukaryota	Nelumbo nucifera	367.7	5.1e-107
B9H868_POPTR	Auxin response factor	Eukaryota	Populus trichocarpa	367.6	5.4e-107
A0A4U5Q235_POPAL	Auxin response factor	Eukaryota	Populus alba	367.6	5.5e-107
A0A6P6S7Z0_COFAR	Auxin response factor	Eukaryota	Coffea arabica	367.5	5.8e-107
A0A068V5M4_COFCA	Auxin response factor	Eukaryota	Coffea canephora	367.4	6.3e-107
A0A6P6SFX3_COFAR	Auxin response factor	Eukaryota	Coffea arabica	367.4	6.3e-107
A0A6P3ZQH1_ZIZJJ	Auxin response factor	Eukaryota	Ziziphus jujuba	367.4	6.3e-107
A0A5N6KZY8_9ROSI	Auxin response factor	Eukaryota	Carpinus fangiana	367.3	6.6e-107
A0A6P3ZHD7_ZIZJJ	Auxin response factor	Eukaryota	Ziziphus jujuba	367.3	6.9e-107
A0A6P5X4K9_DURZI	Auxin response factor	Eukaryota	Durio zibethinus	367	8.6e-107
A0A6P5X4M6_DURZI	Auxin response factor	Eukaryota	Durio zibethinus	367	8.6e-107
A0A6P6TKE5_COFAR	Auxin response factor	Eukaryota	Coffea arabica	366.7	1e-106
A0A6P6TBU3_COFAR	Auxin response factor	Eukaryota	Coffea arabica	366.7	1e-106
A0A068U2C0_COFCA	Auxin response factor	Eukaryota	Coffea canephora	366.7	1e-106
A0A2C9UGD0_MANES	Auxin response factor	Eukaryota	Manihot esculenta	366.7	1.1e-106
A0A1U8B4S1_NELNU	Auxin response factor	Eukaryota	Nelumbo nucifera	366.6	1.1e-106
A0A1U8N759_GOSHI	Auxin response factor	Eukaryota	Gossypium hirsutum	366.6	1.1e-106
K7MAG3_SOYBN	Auxin response factor	Eukaryota	Glycine max	366.6	1.1e-106
A0A445GRA2_GLYSO	Auxin response factor	Eukaryota	Glycine soja	366.6	1.1e-106
A0A0B0MLK9_GOSAR	Auxin response factor	Eukaryota	Gossypium arboreum	366.6	1.1e-106
K7MAG4_SOYBN	Auxin response factor	Eukaryota	Glycine max	366.6	1.1e-106
A0A445GR18_GLYSO	Auxin response factor	Eukaryota	Glycine soja	366.6	1.1e-106
A0A445GR96_GLYSO	Auxin response factor	Eukaryota	Glycine soja	366.5	1.2e-106
A0A251S927_HELAN	Auxin response factor	Eukaryota	Helianthus annuus	366.5	1.2e-106
A0A445LV94_GLYSO	Auxin response factor	Eukaryota	Glycine soja	366.5	1.2e-106
I1JIZ7_SOYBN	Auxin response factor	Eukaryota	Glycine max	366.5	1.2e-106
A0A6I9RBM2_ELAGV	Auxin response factor	Eukaryota	Elaeis guineensis var. tenera	366.4	1.3e-106
A0A0D2T3G5_GOSRA	Auxin response factor	Eukaryota	Gossypium raimondii	366.4	1.3e-106
V4TNZ9_CITCL	Auxin response factor	Eukaryota	Citrus clementina	366.3	1.3e-106
A0A2H5N189_CITUN	Auxin response factor	Eukaryota	Citrus unshiu	366.3	1.3e-106
A0A5D2SBC0_GOSMU	Auxin response factor	Eukaryota	Gossypium mustelinum	366.3	1.4e-106
A0A5D2WRX2_GOSMU	Auxin response factor	Eukaryota	Gossypium mustelinum	366.2	1.4e-106
A0A0D2U0G1_GOSRA	Auxin response factor	Eukaryota	Gossypium raimondii	366.2	1.4e-106
A0A0D2SY21_GOSRA	Auxin response factor	Eukaryota	Gossypium raimondii	366.2	1.5e-106
A0A5C7HCZ2_9ROSI	Auxin response factor	Eukaryota	Acer yangbiense	366.2	1.5e-106
A0A1U8N7J8_GOSHI	Auxin response factor	Eukaryota	Gossypium hirsutum	366.2	1.5e-106
A0A1U8NAV5_GOSHI	Auxin response factor	Eukaryota	Gossypium hirsutum	366.2	1.5e-106
A0A443PDD7_9MAGN	Auxin response factor	Eukaryota	Cinnamomum micranthum f. kanehirae	366.1	1.6e-106
A0A5B6UUP6_9ROSI	Auxin response factor	Eukaryota	Gossypium australe	366.1	1.6e-106
A0A2C9U6V8_MANES	Auxin response factor	Eukaryota	Manihot esculenta	366.1	1.6e-106
A0A2C9U7J9_MANES	Auxin response factor	Eukaryota	Manihot esculenta	366	1.7e-106
A0A251UZW0_HELAN	Auxin response factor	Eukaryota	Helianthus annuus	365.9	1.8e-106
A0A2U1L7J8_ARTAN	Auxin response factor	Eukaryota	Artemisia annua	365.9	1.9e-106
A0A565AUI4_9BRAS	Auxin response factor	Eukaryota	Arabis nemorensis	365.8	2e-106
A0A5D2Z7Q4_GOSMU	Auxin response factor	Eukaryota	Gossypium mustelinum	365.6	2.2e-106
A0A067KP61_JATCU	Auxin response factor	Eukaryota	Jatropha curcas	365.6	2.2e-106
A0A1U8PGR6_GOSHI	Auxin response factor	Eukaryota	Gossypium hirsutum	365.6	2.3e-106
A0A7J8ZKS4_9ROSI	PB1 domain-containing protein	Eukaryota	Gossypium laxum	365.6	2.3e-106
A0A2U1QN85_ARTAN	Auxin response factor	Eukaryota	Artemisia annua	365.5	2.3e-106
A0A1U8PE93_GOSHI	Auxin response factor	Eukaryota	Gossypium hirsutum	365.5	2.4e-106
A0A5D2Z8E8_GOSMU	Auxin response factor	Eukaryota	Gossypium mustelinum	365.5	2.4e-106
A0A2U1L7J2_ARTAN	Auxin response factor	Eukaryota	Artemisia annua	365.5	2.4e-106
A0A1U8PE81_GOSHI	Auxin response factor	Eukaryota	Gossypium hirsutum	365.5	2.4e-106
A0A5D2Z9P9_GOSMU	Auxin response factor	Eukaryota	Gossypium mustelinum	365.5	2.4e-106
A0A7I4D4L5_PHYPA	Auxin response factor	Eukaryota	Physcomitrium patens	365.4	2.5e-106
F6H567_VITVI	Auxin response factor	Eukaryota	Vitis vinifera	365.4	2.5e-106
A0A2K1L302_PHYPA	Auxin response factor	Eukaryota	Physcomitrium patens	365.4	2.6e-106
A0A5J4ZC01_9ASTE	Auxin response factor	Eukaryota	Nyssa sinensis	365.4	2.7e-106
A0A200QQP5_9MAGN	Auxin response factor	Eukaryota	Macleaya cordata	365.3	2.8e-106
A0A5B6UIP2_9ROSI	Auxin response factor 6-like	Eukaryota	Gossypium australe	365.3	2.9e-106
A0A445C411_ARAHY	Auxin response factor	Eukaryota	Arachis hypogaea	365.2	3e-106
A0A7J7CB97_TRIWF	Auxin response factor	Eukaryota	Tripterygium wilfordii	365.1	3.2e-106
A0A200QBM0_9MAGN	Auxin response factor	Eukaryota	Macleaya cordata	364.9	3.7e-106
A0A5D2TDU0_GOSMU	Auxin response factor	Eukaryota	Gossypium mustelinum	364.8	3.9e-106
A0A6A3A9C3_HIBSY	Auxin response factor	Eukaryota	Hibiscus syriacus	364.7	4.2e-106
A0A445H0X2_GLYSO	Auxin response factor	Eukaryota	Glycine soja	364.7	4.2e-106
A0A6A2ZEB8_HIBSY	Auxin response factor	Eukaryota	Hibiscus syriacus	364.7	4.3e-106
A0A0D2UMK3_GOSRA	Auxin response factor	Eukaryota	Gossypium raimondii	364.7	4.3e-106
A0A0D2QGQ0_GOSRA	Auxin response factor	Eukaryota	Gossypium raimondii	364.6	4.4e-106
A0A6P6UAM4_COFAR	Auxin response factor	Eukaryota	Coffea arabica	364.6	4.7e-106
A0A0S3RJP7_PHAAN	Auxin response factor	Eukaryota	Vigna angularis var. angularis	364.6	4.7e-106
A0A6P6UDU6_COFAR	Auxin response factor	Eukaryota	Coffea arabica	364.6	4.7e-106
A0A6P5WVR4_DURZI	Auxin response factor	Eukaryota	Durio zibethinus	364.6	4.7e-106
A0A7N2LS70_QUELO	Auxin response factor	Eukaryota	Quercus lobata	364.5	4.8e-106
A0A0L9UVK3_PHAAN	Auxin response factor	Eukaryota	Phaseolus angularis	364.4	5.2e-106
A0A6P6U9T7_COFAR	Auxin response factor	Eukaryota	Coffea arabica	364.4	5.2e-106
A0A068UB17_COFCA	Auxin response factor	Eukaryota	Coffea canephora	364.4	5.2e-106
A0A6P6UEH6_COFAR	Auxin response factor	Eukaryota	Coffea arabica	364.4	5.3e-106
A0A2P5XI15_GOSBA	Auxin response factor	Eukaryota	Gossypium barbadense	364.4	5.3e-106
A0A1U8QBJ1_NELNU	Auxin response factor	Eukaryota	Nelumbo nucifera	364.3	5.8e-106
V7B6L0_PHAVU	Auxin response factor	Eukaryota	Phaseolus vulgaris	364.2	6.1e-106
A0A1U8B6C3_NELNU	Auxin response factor	Eukaryota	Nelumbo nucifera	364.1	6.4e-106
A0A5D2UY23_GOSMU	Auxin response factor	Eukaryota	Gossypium mustelinum	364.1	6.4e-106
A0A5D2UUX3_GOSMU	Auxin response factor	Eukaryota	Gossypium mustelinum	364.1	6.5e-106
A0A445H0U7_GLYSO	Auxin response factor	Eukaryota	Glycine soja	364.1	6.5e-106
A0A4S4DDK0_CAMSI	Auxin-responsive protein	Eukaryota	Camellia sinensis var. sinensis	364	6.9e-106
A0A5N6QA32_9ROSI	Auxin-responsive protein	Eukaryota	Carpinus fangiana	364	6.9e-106
A0A3S3N6N3_9MAGN	Auxin response factor	Eukaryota	Cinnamomum micranthum f. kanehirae	363.8	8.2e-106
A0A314UQ86_PRUYE	Auxin response factor	Eukaryota	Prunus yedoensis var. nudiflora	363.7	8.8e-106
A0A1U8HXH9_GOSHI	Auxin response factor	Eukaryota	Gossypium hirsutum	363.6	9.2e-106
A0A199V378_ANACO	Auxin response factor	Eukaryota	Ananas comosus	363.6	9.4e-106
A0A6P4DZG7_ARADU	Auxin response factor	Eukaryota	Arachis duranensis	363.5	9.9e-106
A0A6A6MWG0_HEVBR	Auxin response factor	Eukaryota	Hevea brasiliensis	363.5	1e-105
A0A1U8JD87_GOSHI	Auxin response factor	Eukaryota	Gossypium hirsutum	363.5	1e-105
A0A1U8JD91_GOSHI	Auxin response factor	Eukaryota	Gossypium hirsutum	363.5	1e-105
A0A1U8JDB5_GOSHI	Auxin response factor	Eukaryota	Gossypium hirsutum	363.4	1e-105
A0A1U8JIY8_GOSHI	Auxin response factor	Eukaryota	Gossypium hirsutum	363.4	1e-105
A0A5N6Q3Y6_9ASTR	Auxin response factor	Eukaryota	Mikania micrantha	363.4	1.1e-105
V7CMF5_PHAVU	Auxin response factor	Eukaryota	Phaseolus vulgaris	363.4	1.1e-105
A0A443PI93_9MAGN	Auxin response factor	Eukaryota	Cinnamomum micranthum f. kanehirae	363.4	1.1e-105
A0A2P5DHI5_PARAD	Auxin response factor	Eukaryota	Parasponia andersonii	363.3	1.1e-105
A0A498IXP5_MALDO	Auxin response factor	Eukaryota	Malus domestica	363.3	1.2e-105
A0A6J1CYV0_MOMCH	Auxin response factor	Eukaryota	Momordica charantia	363	1.4e-105
A0A6J1KMK4_CUCMA	Auxin response factor	Eukaryota	Cucurbita maxima	363	1.4e-105
A0A498JVF3_MALDO	Auxin response factor	Eukaryota	Malus domestica	363	1.4e-105
A0A540LGD8_MALBA	Auxin response factor	Eukaryota	Malus baccata	363	1.4e-105
A0A251SHE8_HELAN	Auxin response factor	Eukaryota	Helianthus annuus	363	1.4e-105
A0A2K2BDW2_POPTR	Auxin response factor	Eukaryota	Populus trichocarpa	363	1.4e-105
A0A6S7MJX8_LACSI	Auxin response factor	Eukaryota	Lactuca saligna	363	1.5e-105
B9GSQ4_POPTR	Auxin response factor	Eukaryota	Populus trichocarpa	363	1.5e-105
A0A5N5MSF2_9ROSI	Auxin response factor	Eukaryota	Salix brachista	362.9	1.5e-105
A0A078FC73_BRANA	Auxin response factor	Eukaryota	Brassica napus	362.9	1.5e-105
A0A6P5WHN9_DURZI	Auxin response factor	Eukaryota	Durio zibethinus	362.8	1.6e-105
ARFF_ARATH	Isoform 2 of Auxin response factor 6	Eukaryota	Arabidopsis thaliana	362.8	1.6e-105
A0A4U5R320_POPAL	Auxin response factor	Eukaryota	Populus alba	362.8	1.6e-105
ARFF_ARATH	Auxin response factor 6	Eukaryota	Arabidopsis thaliana	362.8	1.6e-105
A0A5J5A226_9ASTE	Auxin response factor	Eukaryota	Nyssa sinensis	362.8	1.6e-105
A0A2J6JKE6_LACSA	Auxin response factor	Eukaryota	Lactuca sativa	362.8	1.7e-105
A0A5N6MJY5_9ASTR	Auxin response factor	Eukaryota	Mikania micrantha	362.7	1.7e-105
A0A0D3CEU4_BRAOL	Auxin response factor	Eukaryota	Brassica oleracea var. oleracea	362.7	1.7e-105
A0A6A3C5S9_HIBSY	Auxin response factor	Eukaryota	Hibiscus syriacus	362.6	1.8e-105
A0A804IZZ6_MUSAM	Uncharacterized protein	Eukaryota	Musa acuminata subsp. malaccensis	362.6	1.9e-105
A0A251S4N8_HELAN	Auxin response factor	Eukaryota	Helianthus annuus	362.6	1.9e-105
A0A7J6VMF8_THATH	Auxin response factor	Eukaryota	Thalictrum thalictroides	362.5	2e-105
A0A087GC94_ARAAL	Auxin response factor	Eukaryota	Arabis alpina	362.5	2e-105
A0A2P5VXK1_GOSBA	PB1 domain-containing protein	Eukaryota	Gossypium barbadense	362.5	2e-105
A0A166IKM0_DAUCS	Auxin response factor	Eukaryota	Daucus carota subsp. sativus	362.4	2.2e-105
A0A4S4DMK2_CAMSI	Auxin response factor	Eukaryota	Camellia sinensis var. sinensis	362.3	2.3e-105
A0A2R6R5Y9_ACTCC	Auxin response factor	Eukaryota	Actinidia chinensis var. chinensis	362.3	2.4e-105
A0A151RRL8_CAJCA	Auxin response factor	Eukaryota	Cajanus cajan	362.2	2.4e-105
A0A444G7W0_ENSVE	Auxin response factor (Fragment)	Eukaryota	Ensete ventricosum	362.2	2.5e-105
A0A540L9I7_MALBA	Auxin response factor	Eukaryota	Malus baccata	362.1	2.6e-105
A0A2G5F7Y3_AQUCA	Auxin response factor	Eukaryota	Aquilegia coerulea	362	2.8e-105
A0A2G9HS70_9LAMI	Auxin response factor	Eukaryota	Handroanthus impetiginosus	362	2.8e-105
A0A2G5F7Z2_AQUCA	Auxin response factor	Eukaryota	Aquilegia coerulea	362	3e-105
A0A2G5F801_AQUCA	Auxin response factor	Eukaryota	Aquilegia coerulea	361.9	3e-105
A0A6I9UAH7_SESIN	Auxin response factor	Eukaryota	Sesamum indicum	361.9	3.1e-105
A0A6I9UF75_SESIN	Auxin response factor	Eukaryota	Sesamum indicum	361.9	3.1e-105
A0A5N5FEH2_9ROSA	Auxin response factor	Eukaryota	Pyrus ussuriensis x Pyrus communis	361.8	3.3e-105
A0A5N5GCZ4_9ROSA	Auxin response factor	Eukaryota	Pyrus ussuriensis x Pyrus communis	361.7	3.5e-105
A0A2I4GUU8_JUGRE	Auxin response factor	Eukaryota	Juglans regia	361.7	3.5e-105
A0A6A3B267_HIBSY	Auxin response factor	Eukaryota	Hibiscus syriacus	361.5	4e-105
A0A1U8FK56_CAPAN	Auxin response factor	Eukaryota	Capsicum annuum	361.5	4.1e-105
A0A4Y7KRI5_PAPSO	Auxin response factor	Eukaryota	Papaver somniferum	361.5	4.2e-105
A0A2G5F811_AQUCA	Auxin response factor	Eukaryota	Aquilegia coerulea	361.4	4.3e-105
A0A1U7YED2_NICSY	Auxin response factor	Eukaryota	Nicotiana sylvestris	361.3	4.6e-105
A0A1S3X6I5_TOBAC	Auxin response factor	Eukaryota	Nicotiana tabacum	361.3	4.6e-105
A0A162AX02_DAUCS	Auxin response factor	Eukaryota	Daucus carota subsp. sativus	361.3	4.6e-105
A0A1S3X731_TOBAC	Auxin response factor	Eukaryota	Nicotiana tabacum	361.2	4.9e-105
V4KUY6_EUTSA	Auxin response factor	Eukaryota	Eutrema salsugineum	361.1	5.4e-105
V4L254_EUTSA	Auxin response factor	Eukaryota	Eutrema salsugineum	361.1	5.5e-105
A0A498HE89_MALDO	Multifunctional fusion protein	Eukaryota	Malus domestica	361.1	5.5e-105
A0A200QM99_9MAGN	Auxin response factor	Eukaryota	Macleaya cordata	361.1	5.6e-105
A0A4Y7I8C7_PAPSO	Auxin response factor	Eukaryota	Papaver somniferum	361	5.6e-105
A0A314XMQ9_PRUYE	Auxin response factor	Eukaryota	Prunus yedoensis var. nudiflora	361	5.8e-105
A0A6A3AV49_HIBSY	Auxin response factor	Eukaryota	Hibiscus syriacus	360.9	6.2e-105
A0A1U8MGJ8_GOSHI	Auxin response factor	Eukaryota	Gossypium hirsutum	360.9	6.4e-105
A0A7J7I731_CAMSI	Auxin response factor	Eukaryota	Camellia sinensis	360.8	6.5e-105
A0A5B6WCU2_9ROSI	Auxin-responsive protein	Eukaryota	Gossypium australe	360.8	6.6e-105
A0A2R6RFW5_ACTCC	Auxin response factor	Eukaryota	Actinidia chinensis var. chinensis	360.7	7.1e-105
A0A0D2UMF8_GOSRA	Auxin response factor	Eukaryota	Gossypium raimondii	360.7	7.1e-105
A0A2J6KHJ2_LACSA	Auxin response factor	Eukaryota	Lactuca sativa	360.7	7.2e-105
A0A4Y7K382_PAPSO	Auxin response factor	Eukaryota	Papaver somniferum	360.7	7.2e-105
A0A2P5VYH5_GOSBA	Auxin response factor	Eukaryota	Gossypium barbadense	360.7	7.3e-105
A0A5D2XKC9_GOSMU	Auxin response factor	Eukaryota	Gossypium mustelinum	360.7	7.3e-105
A0A1U8KFE0_GOSHI	Auxin response factor	Eukaryota	Gossypium hirsutum	360.7	7.3e-105
A0A6I9QHI2_ELAGV	Auxin response factor	Eukaryota	Elaeis guineensis var. tenera	360.6	7.4e-105
A0A453NF60_AEGTS	Auxin response factor	Eukaryota	Aegilops tauschii subsp. strangulata	360.6	7.8e-105
A0A1J7I5W7_LUPAN	Auxin response factor	Eukaryota	Lupinus angustifolius	360.5	8e-105
A0A0B0NBW5_GOSAR	Auxin response factor	Eukaryota	Gossypium arboreum	360.5	8.3e-105
A0A5D2T413_GOSMU	Auxin response factor	Eukaryota	Gossypium mustelinum	360.4	9e-105
A0A0D2VI67_GOSRA	Auxin response factor	Eukaryota	Gossypium raimondii	360.3	9.6e-105
A0A0D2UP21_GOSRA	Auxin response factor	Eukaryota	Gossypium raimondii	360.3	9.8e-105
A0A7J7CR54_TRIWF	Auxin response factor	Eukaryota	Tripterygium wilfordii	360.2	1e-104
A0A7N0T486_KALFE	Auxin response factor	Eukaryota	Kalanchoe fedtschenkoi	360.2	1e-104
A0A2K1ICQ2_PHYPA	Auxin response factor	Eukaryota	Physcomitrium patens	360.2	1e-104
A0A1S3AYP4_CUCME	Auxin response factor	Eukaryota	Cucumis melo	360.2	1e-104
A0A118K1K7_CYNCS	Auxin-responsive protein	Eukaryota	Cynara cardunculus var. scolymus	360.1	1.1e-104
A0A251T9P9_HELAN	Auxin response factor	Eukaryota	Helianthus annuus	360.1	1.1e-104
A0A7J6GGA6_CANSA	Auxin response factor	Eukaryota	Cannabis sativa	360.1	1.1e-104
A0A5J4ZNM6_9ASTE	Auxin response factor	Eukaryota	Nyssa sinensis	360	1.2e-104
A0A444YEP3_ARAHY	Auxin response factor	Eukaryota	Arachis hypogaea	360	1.2e-104
A0A0A0KI77_CUCSA	Auxin response factor	Eukaryota	Cucumis sativus	359.9	1.2e-104
A0A2P6Q5V3_ROSCH	Auxin response factor	Eukaryota	Rosa chinensis	359.8	1.3e-104
A0A7J0GFJ8_9ERIC	Auxin response factor	Eukaryota	Actinidia rufa	359.7	1.4e-104
B9SJM6_RICCO	Auxin response factor	Eukaryota	Ricinus communis	359.7	1.4e-104
A0A314USW7_PRUYE	Auxin response factor	Eukaryota	Prunus yedoensis var. nudiflora	359.7	1.4e-104
A0A2R6Q1T5_ACTCC	Auxin response factor	Eukaryota	Actinidia chinensis var. chinensis	359.7	1.5e-104
A0A5J5AQQ0_9ASTE	Auxin response factor	Eukaryota	Nyssa sinensis	359.6	1.5e-104
A0A5J9TB73_9POAL	Auxin response factor	Eukaryota	Eragrostis curvula	359.6	1.5e-104
A0A314L8P7_NICAT	Auxin response factor	Eukaryota	Nicotiana attenuata	359.6	1.6e-104
A0A2G9GUS9_9LAMI	Auxin response factor	Eukaryota	Handroanthus impetiginosus	359.5	1.6e-104
A0A1S3YD38_TOBAC	Auxin response factor	Eukaryota	Nicotiana tabacum	359.5	1.6e-104
A0A2C9WMH4_MANES	Auxin response factor	Eukaryota	Manihot esculenta	359.4	1.8e-104
A0A1S4BWY0_TOBAC	Auxin response factor	Eukaryota	Nicotiana tabacum	359.3	1.9e-104
A0A6S7M900_LACSI	Auxin response factor	Eukaryota	Lactuca saligna	359.3	2e-104
A0A2C9WKK8_MANES	Auxin response factor	Eukaryota	Manihot esculenta	359.2	2e-104
A0A067KWZ2_JATCU	Auxin response factor	Eukaryota	Jatropha curcas	359.2	2.1e-104
A0A6P5THA3_PRUAV	Auxin response factor	Eukaryota	Prunus avium	359.2	2.1e-104
D7KET2_ARALL	Auxin response factor	Eukaryota	Arabidopsis lyrata subsp. lyrata	359.2	2.1e-104
A0A2R6RJA7_ACTCC	Auxin response factor	Eukaryota	Actinidia chinensis var. chinensis	359.2	2.1e-104
A0A2R6Q5S8_ACTCC	Auxin response factor	Eukaryota	Actinidia chinensis var. chinensis	359.2	2.1e-104
A0A498J7V5_MALDO	Multifunctional fusion protein	Eukaryota	Malus domestica	359.1	2.1e-104
A0A2J6L6C4_LACSA	Auxin response factor	Eukaryota	Lactuca sativa	359.1	2.2e-104
A0A5N5GBM0_9ROSA	Auxin response factor	Eukaryota	Pyrus ussuriensis x Pyrus communis	359.1	2.2e-104
A0A6D2KZ58_9BRAS	Auxin response factor	Eukaryota	Microthlaspi erraticum	359	2.3e-104
A0A5D3CQ48_CUCME	Auxin response factor	Eukaryota	Cucumis melo var. makuwa	359	2.4e-104
A0A6A2ZK88_HIBSY	Auxin response factor	Eukaryota	Hibiscus syriacus	359	2.4e-104
A0A6P5U294_PRUAV	Auxin response factor	Eukaryota	Prunus avium	358.9	2.5e-104
A0A2U1P660_ARTAN	Auxin response factor	Eukaryota	Artemisia annua	358.9	2.5e-104
A0A6J5X0Z7_PRUAR	Auxin response factor	Eukaryota	Prunus armeniaca	358.9	2.5e-104
A0A5E4FKL5_PRUDU	Auxin response factor	Eukaryota	Prunus dulcis	358.9	2.6e-104
V7CN10_PHAVU	Auxin response factor	Eukaryota	Phaseolus vulgaris	358.8	2.7e-104
A0A5E4FYW0_PRUDU	Auxin response factor	Eukaryota	Prunus dulcis	358.8	2.7e-104
A0A251PHN9_PRUPE	Auxin response factor	Eukaryota	Prunus persica	358.8	2.7e-104
A0A6J5X4N4_PRUAR	Auxin response factor	Eukaryota	Prunus armeniaca	358.8	2.8e-104
A0A314UZ91_PRUYE	Auxin response factor	Eukaryota	Prunus yedoensis var. nudiflora	358.7	2.8e-104
A0A2Z7CVD6_9LAMI	Auxin response factor (Fragment)	Eukaryota	Dorcoceras hygrometricum	358.7	2.9e-104
A0A2G9H4W8_9LAMI	Auxin response factor	Eukaryota	Handroanthus impetiginosus	358.7	3e-104
A0A2I0BDZ8_9ASPA	Auxin response factor	Eukaryota	Apostasia shenzhenica	358.7	3e-104
A0A453NFY3_AEGTS	Auxin response factor	Eukaryota	Aegilops tauschii subsp. strangulata	358.6	3.1e-104
A0A804L8R1_MUSAM	Uncharacterized protein	Eukaryota	Musa acuminata subsp. malaccensis	358.6	3.1e-104
A0A453NF69_AEGTS	Auxin response factor	Eukaryota	Aegilops tauschii subsp. strangulata	358.6	3.2e-104
A0A453NF67_AEGTS	Auxin response factor	Eukaryota	Aegilops tauschii subsp. strangulata	358.6	3.2e-104
A0A453NFG1_AEGTS	Auxin response factor	Eukaryota	Aegilops tauschii subsp. strangulata	358.6	3.2e-104
A0A453NFE1_AEGTS	Auxin response factor	Eukaryota	Aegilops tauschii subsp. strangulata	358.6	3.3e-104
A0A4P1QVN4_LUPAN	Auxin response factor	Eukaryota	Lupinus angustifolius	358.5	3.4e-104
M4D2S3_BRARP	Auxin response factor	Eukaryota	Brassica rapa subsp. pekinensis	358.5	3.4e-104
A0A397YCL5_BRACM	Auxin response factor	Eukaryota	Brassica campestris	358.4	3.5e-104
A0A2G9HIV1_9LAMI	Auxin response factor	Eukaryota	Handroanthus impetiginosus	358.4	3.7e-104
A0A4S8IPC5_MUSBA	Auxin response factor	Eukaryota	Musa balbisiana	358.4	3.7e-104
A0A6J0JHJ3_RAPSA	Auxin response factor	Eukaryota	Raphanus sativus	358.3	4e-104
A0A6J0JHK2_RAPSA	Auxin response factor	Eukaryota	Raphanus sativus	358.3	4e-104
A0A6J0JHJ1_RAPSA	Auxin response factor	Eukaryota	Raphanus sativus	358.2	4e-104
A0A3N6RJH8_BRACR	Auxin response factor (Fragment)	Eukaryota	Brassica cretica	358.2	4.2e-104
A0A2P6S0I8_ROSCH	Auxin response factor	Eukaryota	Rosa chinensis	358.2	4.2e-104
A0A2K2ARF4_POPTR	Auxin response factor	Eukaryota	Populus trichocarpa	358.2	4.3e-104
A0A1J6K7N2_NICAT	Auxin response factor	Eukaryota	Nicotiana attenuata	358.1	4.4e-104
A0A0D3BJ39_BRAOL	Auxin response factor	Eukaryota	Brassica oleracea var. oleracea	358.1	4.5e-104
A0A4U5PST2_POPAL	Auxin response factor	Eukaryota	Populus alba	358.1	4.5e-104
A0A453SWG9_AEGTS	Auxin response factor	Eukaryota	Aegilops tauschii subsp. strangulata	358.1	4.5e-104
A0A804J9Q8_MUSAM	Uncharacterized protein	Eukaryota	Musa acuminata subsp. malaccensis	358.1	4.6e-104
A0A453SWV8_AEGTS	Auxin response factor	Eukaryota	Aegilops tauschii subsp. strangulata	358.1	4.6e-104
A0A804J9Q9_MUSAM	Uncharacterized protein	Eukaryota	Musa acuminata subsp. malaccensis	358.1	4.6e-104
A0A1U7ZAQ3_NELNU	Auxin response factor	Eukaryota	Nelumbo nucifera	358	4.9e-104
A0A804IZC7_MUSAM	Uncharacterized protein	Eukaryota	Musa acuminata subsp. malaccensis	357.9	5.3e-104
A0A6J1IRA0_CUCMA	Auxin response factor	Eukaryota	Cucurbita maxima	357.8	5.6e-104
A0A287XP25_HORVV	Auxin response factor	Eukaryota	Hordeum vulgare subsp. vulgare	357.7	5.8e-104
A0A328D797_9ASTE	Auxin response factor	Eukaryota	Cuscuta australis	357.7	5.9e-104
A0A078FIW5_BRANA	Auxin response factor	Eukaryota	Brassica napus	357.7	6.1e-104
A0A445I8S0_GLYSO	Auxin response factor	Eukaryota	Glycine soja	357.6	6.4e-104
G7IP35_MEDTR	Auxin response factor	Eukaryota	Medicago truncatula	357.5	6.8e-104
A0A7J0EN97_9ERIC	Auxin response factor	Eukaryota	Actinidia rufa	357.5	6.8e-104
A0A453NF95_AEGTS	Auxin response factor	Eukaryota	Aegilops tauschii subsp. strangulata	357.5	6.9e-104
A0A453SWW7_AEGTS	Auxin response factor	Eukaryota	Aegilops tauschii subsp. strangulata	357.4	7.2e-104
A0A6J0KRP5_RAPSA	Auxin response factor	Eukaryota	Raphanus sativus	357.4	7.2e-104
A0A6J0KSV1_RAPSA	Auxin response factor	Eukaryota	Raphanus sativus	357.4	7.3e-104
A0A445BCB2_ARAHY	Auxin response factor	Eukaryota	Arachis hypogaea	357.4	7.4e-104
A0A5N6M4I2_9ASTR	Auxin response factor	Eukaryota	Mikania micrantha	357.4	7.5e-104
A0A6P4C865_ARADU	Auxin response factor	Eukaryota	Arachis duranensis	357.4	7.5e-104
A0A287TNG5_HORVV	Auxin response factor	Eukaryota	Hordeum vulgare subsp. vulgare	357.4	7.5e-104
A0A444WWW6_ARAHY	Auxin response factor	Eukaryota	Arachis hypogaea	357.3	7.7e-104
A0A444WX08_ARAHY	Auxin response factor	Eukaryota	Arachis hypogaea	357.3	7.7e-104
A0A7J7CW97_TRIWF	Auxin response factor	Eukaryota	Tripterygium wilfordii	357.3	7.8e-104
I1M1J4_SOYBN	Auxin response factor	Eukaryota	Glycine max	357.3	7.8e-104
I1M1J5_SOYBN	Auxin response factor	Eukaryota	Glycine max	357.3	7.9e-104
A0A1S3VJH7_VIGRR	Auxin response factor	Eukaryota	Vigna radiata var. radiata	357.3	7.9e-104
A0A445I8B7_GLYSO	Auxin response factor	Eukaryota	Glycine soja	357.3	7.9e-104
A0A445I8B6_GLYSO	Auxin response factor	Eukaryota	Glycine soja	357.3	8e-104
A0A0L9VEW0_PHAAN	Auxin response factor	Eukaryota	Phaseolus angularis	357.3	8e-104
A0A0S3S386_PHAAN	Auxin response factor	Eukaryota	Vigna angularis var. angularis	357.3	8e-104
A0A2I4EJW3_JUGRE	Auxin response factor	Eukaryota	Juglans regia	357.3	8.1e-104
A0A445BCB0_ARAHY	Auxin response factor	Eukaryota	Arachis hypogaea	357.2	8.2e-104
A0A6P4C494_ARADU	Auxin response factor	Eukaryota	Arachis duranensis	357.2	8.3e-104
A0A6P4BTI4_ARADU	Auxin response factor	Eukaryota	Arachis duranensis	357.2	8.3e-104
A0A0R0G8J4_SOYBN	Auxin response factor	Eukaryota	Glycine max	357.2	8.3e-104
A0A453NG04_AEGTS	Auxin response factor	Eukaryota	Aegilops tauschii subsp. strangulata	357.2	8.3e-104
A0A1S2XCU0_CICAR	Auxin response factor	Eukaryota	Cicer arietinum	357.2	8.5e-104
A0A446W6U3_TRITD	Auxin response factor	Eukaryota	Triticum turgidum subsp. durum	357.2	8.7e-104
A0A446W6U4_TRITD	Auxin response factor	Eukaryota	Triticum turgidum subsp. durum	357.1	8.8e-104
A0A0R0G8P7_SOYBN	Auxin response factor	Eukaryota	Glycine max	357.1	9.2e-104
A0A6I9UT49_SESIN	Auxin response factor	Eukaryota	Sesamum indicum	357.1	9.3e-104
A0A0L9UW76_PHAAN	Auxin response factor	Eukaryota	Phaseolus angularis	357.1	9.4e-104
S8C7S5_9LAMI	Auxin response factor (Fragment)	Eukaryota	Genlisea aurea	357	9.8e-104
A0A453NFX8_AEGTS	Auxin response factor	Eukaryota	Aegilops tauschii subsp. strangulata	357	1e-103
A0A199VD35_ANACO	Auxin response factor	Eukaryota	Ananas comosus	356.9	1e-103
A0A3B6QC96_WHEAT	Auxin response factor	Eukaryota	Triticum aestivum	356.9	1e-103
A0A453NFD6_AEGTS	Auxin response factor	Eukaryota	Aegilops tauschii subsp. strangulata	356.9	1e-103
A0A3B6QC06_WHEAT	Auxin response factor	Eukaryota	Triticum aestivum	356.9	1e-103
A0A453NFY9_AEGTS	Auxin response factor	Eukaryota	Aegilops tauschii subsp. strangulata	356.9	1e-103
A0A5P1ENF2_ASPOF	PB1 domain-containing protein	Eukaryota	Asparagus officinalis	356.9	1.1e-103
A0A446W6Q4_TRITD	Auxin response factor	Eukaryota	Triticum turgidum subsp. durum	356.8	1.1e-103
A0A287TNH2_HORVV	Auxin response factor	Eukaryota	Hordeum vulgare subsp. vulgare	356.8	1.1e-103
A0A2U1L0I9_ARTAN	Auxin response factor	Eukaryota	Artemisia annua	356.8	1.1e-103
A0A446W6N3_TRITD	Auxin response factor	Eukaryota	Triticum turgidum subsp. durum	356.8	1.1e-103
A0A287TNU3_HORVV	Auxin response factor	Eukaryota	Hordeum vulgare subsp. vulgare	356.8	1.1e-103
A0A446W6P5_TRITD	Auxin response factor	Eukaryota	Triticum turgidum subsp. durum	356.7	1.2e-103
A0A446W6S8_TRITD	Auxin response factor	Eukaryota	Triticum turgidum subsp. durum	356.7	1.2e-103
A0A3B6PJ82_WHEAT	Auxin response factor	Eukaryota	Triticum aestivum	356.7	1.2e-103
A0A446W6T0_TRITD	Auxin response factor	Eukaryota	Triticum turgidum subsp. durum	356.7	1.2e-103
A0A446W6N4_TRITD	Auxin response factor	Eukaryota	Triticum turgidum subsp. durum	356.7	1.2e-103
A0A287TNM9_HORVV	Auxin response factor	Eukaryota	Hordeum vulgare subsp. vulgare	356.7	1.2e-103
A0A2U1L0N9_ARTAN	Auxin response factor	Eukaryota	Artemisia annua	356.7	1.2e-103
A0A3B6QEX9_WHEAT	Auxin response factor	Eukaryota	Triticum aestivum	356.6	1.3e-103
A0A2Z7CBQ8_9LAMI	Auxin response factor	Eukaryota	Dorcoceras hygrometricum	356.6	1.3e-103
A0A6J1KGE4_CUCMA	Auxin response factor	Eukaryota	Cucurbita maxima	356.6	1.3e-103
A0A4Y7K6L1_PAPSO	Auxin response factor	Eukaryota	Papaver somniferum	356.6	1.3e-103
A0A287TNG8_HORVV	Auxin response factor	Eukaryota	Hordeum vulgare subsp. vulgare	356.6	1.3e-103
A0A166CKJ8_DAUCS	Auxin response factor	Eukaryota	Daucus carota subsp. sativus	356.5	1.3e-103
A0A4Y7IES7_PAPSO	Auxin response factor	Eukaryota	Papaver somniferum	356.5	1.3e-103
A0A445H8U7_GLYSO	Auxin response factor	Eukaryota	Glycine soja	356.5	1.4e-103
V7BBY2_PHAVU	Auxin response factor	Eukaryota	Phaseolus vulgaris	356.5	1.4e-103
A0A1S3UF62_VIGRR	Auxin response factor	Eukaryota	Vigna radiata var. radiata	356.4	1.4e-103
A0A0S3RL29_PHAAN	Auxin response factor	Eukaryota	Vigna angularis var. angularis	356.4	1.4e-103
A0A3B6PJ02_WHEAT	Auxin response factor	Eukaryota	Triticum aestivum	356.4	1.4e-103
A0A446W6P2_TRITD	Auxin response factor	Eukaryota	Triticum turgidum subsp. durum	356.4	1.4e-103
A0A453SWV7_AEGTS	Auxin response factor	Eukaryota	Aegilops tauschii subsp. strangulata	356.3	1.5e-103
A0A453SWX0_AEGTS	Auxin response factor	Eukaryota	Aegilops tauschii subsp. strangulata	356.3	1.6e-103
A0A4S8JSQ5_MUSBA	Auxin response factor	Eukaryota	Musa balbisiana	356.3	1.6e-103
A0A1Q3CUA2_CEPFO	Auxin response factor	Eukaryota	Cephalotus follicularis	356.3	1.6e-103
A0A7J0G5Q4_9ERIC	Auxin response factor	Eukaryota	Actinidia rufa	356.3	1.6e-103
K7URZ7_MAIZE	Auxin response factor	Eukaryota	Zea mays	356.3	1.6e-103
A0A287TNT9_HORVV	Auxin response factor	Eukaryota	Hordeum vulgare subsp. vulgare	356.3	1.6e-103
I1KRX2_SOYBN	Auxin response factor	Eukaryota	Glycine max	356.2	1.7e-103
I1KRX3_SOYBN	Auxin response factor	Eukaryota	Glycine max	356.2	1.7e-103
A0A445JCD6_GLYSO	Auxin response factor	Eukaryota	Glycine soja	356.2	1.7e-103
A0A445JCQ1_GLYSO	Auxin response factor	Eukaryota	Glycine soja	356.2	1.7e-103
A0A1U7XFK4_NICSY	Auxin response factor	Eukaryota	Nicotiana sylvestris	356.2	1.7e-103
A0A1S3ZKN9_TOBAC	Auxin response factor	Eukaryota	Nicotiana tabacum	356.2	1.7e-103
A0A314LC94_NICAT	Auxin response factor	Eukaryota	Nicotiana attenuata	356.2	1.7e-103
A0A4U6W5L0_SETVI	Auxin response factor	Eukaryota	Setaria viridis	356.1	1.8e-103
K3YPS0_SETIT	Auxin response factor	Eukaryota	Setaria italica	356.1	1.8e-103
A0A151SE28_CAJCA	Auxin response factor	Eukaryota	Cajanus cajan	356.1	1.8e-103
A0A2R6QAI9_ACTCC	Auxin response factor	Eukaryota	Actinidia chinensis var. chinensis	356.1	1.9e-103
A0A6J1CGY9_MOMCH	Auxin response factor	Eukaryota	Momordica charantia	356	2e-103
C5XVH8_SORBI	Auxin response factor	Eukaryota	Sorghum bicolor	356	2e-103
C5Z7U5_SORBI	Auxin response factor	Eukaryota	Sorghum bicolor	356	2e-103
A0A7J0EXB2_9ERIC	Auxin response factor	Eukaryota	Actinidia rufa	356	2e-103
A0A328DYF5_9ASTE	Auxin response factor	Eukaryota	Cuscuta australis	356	2e-103
A0A3Q7H9Z3_SOLLC	Auxin response factor	Eukaryota	Solanum lycopersicum	355.9	2.1e-103
I1MBP7_SOYBN	Auxin response factor	Eukaryota	Glycine max	355.9	2.1e-103
A0A445H8M1_GLYSO	Auxin response factor	Eukaryota	Glycine soja	355.9	2.1e-103
A0A287TND5_HORVV	Auxin response factor	Eukaryota	Hordeum vulgare subsp. vulgare	355.9	2.2e-103
K3XV62_SETIT	Auxin response factor	Eukaryota	Setaria italica	355.8	2.2e-103
A0A2T7DV86_9POAL	Auxin response factor	Eukaryota	Panicum hallii var. hallii	355.8	2.3e-103
A0A3L6RWL6_PANMI	Auxin response factor	Eukaryota	Panicum miliaceum	355.8	2.3e-103
A0A2P5WIZ5_GOSBA	Auxin response factor	Eukaryota	Gossypium barbadense	355.8	2.3e-103
A0A4U6V4S5_SETVI	Auxin response factor	Eukaryota	Setaria viridis	355.8	2.3e-103
K3XV55_SETIT	Auxin response factor	Eukaryota	Setaria italica	355.8	2.3e-103
A0A446V8L0_TRITD	Auxin response factor	Eukaryota	Triticum turgidum subsp. durum	355.7	2.4e-103
A0A446V8N3_TRITD	Auxin response factor	Eukaryota	Triticum turgidum subsp. durum	355.7	2.4e-103
J3MGU8_ORYBR	Auxin response factor	Eukaryota	Oryza brachyantha	355.7	2.4e-103
A0A2G5DL09_AQUCA	Auxin response factor	Eukaryota	Aquilegia coerulea	355.7	2.4e-103
A0A6A3ATD9_HIBSY	Auxin response factor	Eukaryota	Hibiscus syriacus	355.7	2.4e-103
A0A200R990_9MAGN	Auxin response factor	Eukaryota	Macleaya cordata	355.7	2.4e-103
A0A6I9UAK2_SESIN	Auxin response factor	Eukaryota	Sesamum indicum	355.7	2.5e-103
A0A0A0KR68_CUCSA	Auxin response factor	Eukaryota	Cucumis sativus	355.7	2.5e-103
A0A6P5N5W1_ARADU	Auxin response factor	Eukaryota	Arachis duranensis	355.7	2.5e-103
A0A446V8J3_TRITD	Auxin response factor	Eukaryota	Triticum turgidum subsp. durum	355.6	2.5e-103
A0A3B6NMY7_WHEAT	Auxin response factor	Eukaryota	Triticum aestivum	355.6	2.5e-103
A0A3B6NNT1_WHEAT	Auxin response factor	Eukaryota	Triticum aestivum	355.6	2.6e-103
A0A446V8I5_TRITD	Auxin response factor	Eukaryota	Triticum turgidum subsp. durum	355.6	2.6e-103
A0A446V8J8_TRITD	Auxin response factor	Eukaryota	Triticum turgidum subsp. durum	355.6	2.6e-103
A0A3B6NNG7_WHEAT	Auxin response factor	Eukaryota	Triticum aestivum	355.6	2.6e-103
A0A446V8R6_TRITD	Auxin response factor	Eukaryota	Triticum turgidum subsp. durum	355.6	2.6e-103
A0A804IFT3_MUSAM	Uncharacterized protein	Eukaryota	Musa acuminata subsp. malaccensis	355.6	2.6e-103
A0A5C7IKV1_9ROSI	Auxin response factor	Eukaryota	Acer yangbiense	355.6	2.7e-103
A0A6J1K3P7_CUCMA	Auxin response factor	Eukaryota	Cucurbita maxima	355.5	2.8e-103
A0A251Q219_PRUPE	Auxin response factor	Eukaryota	Prunus persica	355.5	2.8e-103
A0A1S3CIX2_CUCME	Auxin response factor	Eukaryota	Cucumis melo	355.5	2.9e-103
A0A0L9TLD1_PHAAN	Auxin response factor	Eukaryota	Phaseolus angularis	355.4	2.9e-103
A0A0S3R0Y0_PHAAN	Auxin response factor	Eukaryota	Vigna angularis var. angularis	355.4	3e-103
A0A2G2WWY4_CAPBA	Auxin response factor	Eukaryota	Capsicum baccatum	355.4	3e-103
A0A453SWW1_AEGTS	Auxin response factor	Eukaryota	Aegilops tauschii subsp. strangulata	355.4	3e-103
A0A445EGG8_ARAHY	Auxin response factor	Eukaryota	Arachis hypogaea	355.4	3.1e-103
A0A446V8L5_TRITD	Auxin response factor	Eukaryota	Triticum turgidum subsp. durum	355.3	3.1e-103
A0A3B6NMN9_WHEAT	Auxin response factor	Eukaryota	Triticum aestivum	355.3	3.1e-103
A0A6P5MD63_ARADU	Auxin response factor	Eukaryota	Arachis duranensis	355.3	3.2e-103
A0A445C6L1_ARAHY	Auxin response factor	Eukaryota	Arachis hypogaea	355.3	3.2e-103
A0A444YC57_ARAHY	Auxin response factor	Eukaryota	Arachis hypogaea	355.3	3.2e-103
A0A5J9SMD3_9POAL	Auxin response factor	Eukaryota	Eragrostis curvula	355.3	3.2e-103
A0A5J9V8W2_9POAL	Auxin response factor	Eukaryota	Eragrostis curvula	355.3	3.2e-103
J3L9V4_ORYBR	Auxin response factor	Eukaryota	Oryza brachyantha	355.3	3.2e-103
A0A287TNS9_HORVV	Auxin response factor	Eukaryota	Hordeum vulgare subsp. vulgare	355.3	3.3e-103
A0A287QBG7_HORVV	Auxin response factor	Eukaryota	Hordeum vulgare subsp. vulgare	355.3	3.3e-103
A0A287TNF4_HORVV	Auxin response factor	Eukaryota	Hordeum vulgare subsp. vulgare	355.3	3.3e-103
A0A5N5KVJ5_9ROSI	Auxin response factor	Eukaryota	Salix brachista	355.3	3.3e-103
A0A0D9VCJ7_9ORYZ	Auxin response factor	Eukaryota	Leersia perrieri	355.3	3.3e-103
A0A0E0JVX6_ORYPU	Auxin response factor	Eukaryota	Oryza punctata	355.3	3.3e-103
A0A6G1FFW0_9ORYZ	Auxin response factor	Eukaryota	Oryza meyeriana var. granulata	355.2	3.4e-103
A0A0D3F140_9ORYZ	Auxin response factor	Eukaryota	Oryza barthii	355.2	3.4e-103
A0A445AF85_ARAHY	Auxin response factor	Eukaryota	Arachis hypogaea	355.2	3.4e-103
A0A4U5QWH7_POPAL	Auxin response factor	Eukaryota	Populus alba	355.2	3.4e-103
A0A445AF67_ARAHY	Auxin response factor	Eukaryota	Arachis hypogaea	355.2	3.5e-103
A0A1S4C339_TOBAC	Auxin response factor	Eukaryota	Nicotiana tabacum	355.2	3.5e-103
A0A1U7W5J6_NICSY	Auxin response factor	Eukaryota	Nicotiana sylvestris	355.2	3.5e-103
M5WYY7_PRUPE	Auxin response factor	Eukaryota	Prunus persica	355.2	3.5e-103
A0A6G1CQC5_9ORYZ	Auxin response factor	Eukaryota	Oryza meyeriana var. granulata	355.1	3.7e-103
A0A6A6KNL1_HEVBR	Auxin response factor	Eukaryota	Hevea brasiliensis	355.1	3.8e-103
A0A453SWW6_AEGTS	Auxin response factor	Eukaryota	Aegilops tauschii subsp. strangulata	355.1	3.8e-103
A0A287TNM4_HORVV	Auxin response factor	Eukaryota	Hordeum vulgare subsp. vulgare	355	3.9e-103
A0A287TNI7_HORVV	Auxin response factor	Eukaryota	Hordeum vulgare subsp. vulgare	355	4e-103
A0A287TNV8_HORVV	Auxin response factor	Eukaryota	Hordeum vulgare subsp. vulgare	355	4e-103
I1JHQ9_SOYBN	Auxin response factor	Eukaryota	Glycine max	355	4.1e-103
A0A6J0KRP1_RAPSA	Auxin response factor	Eukaryota	Raphanus sativus	355	4.1e-103
A0A2T7F296_9POAL	Auxin response factor	Eukaryota	Panicum hallii var. hallii	354.9	4.1e-103
A0A4D9BUP9_SALSN	Auxin response factor	Eukaryota	Salvia splendens	354.9	4.2e-103
A0A6J0KU13_RAPSA	Auxin response factor	Eukaryota	Raphanus sativus	354.9	4.2e-103
A0A6J0KSN3_RAPSA	Auxin response factor	Eukaryota	Raphanus sativus	354.9	4.2e-103
A0A0E0Q1M3_ORYRU	Auxin-responsive protein	Eukaryota	Oryza rufipogon	354.9	4.2e-103
V7BPI4_PHAVU	Auxin response factor	Eukaryota	Phaseolus vulgaris	354.9	4.3e-103
V7BLT2_PHAVU	Auxin response factor	Eukaryota	Phaseolus vulgaris	354.9	4.3e-103
A0A0E0G1S6_ORYNI	Auxin response factor	Eukaryota	Oryza nivara	354.8	4.5e-103
ARFF_ORYSJ	Auxin response factor 6	Eukaryota	Oryza sativa subsp. japonica	354.8	4.5e-103
A0A0E0NAA5_ORYRU	Auxin response factor	Eukaryota	Oryza rufipogon	354.8	4.5e-103
ARFF_ORYSI	Auxin response factor 6	Eukaryota	Oryza sativa subsp. indica	354.8	4.5e-103
A0A446XUB5_TRITD	Auxin response factor	Eukaryota	Triticum turgidum subsp. durum	354.8	4.6e-103
A0A368UI53_SOYBN	Auxin response factor	Eukaryota	Glycine max	354.8	4.6e-103
A0A368UMP9_SOYBN	Auxin response factor	Eukaryota	Glycine max	354.8	4.7e-103
A0A7J8ML84_9ROSI	Auxin response factor (Fragment)	Eukaryota	Gossypium lobatum	354.8	4.7e-103
A0A151S0V3_CAJCA	Auxin response factor	Eukaryota	Cajanus cajan	354.8	4.7e-103
A0A1S3BAJ5_CUCME	Auxin response factor	Eukaryota	Cucumis melo	354.7	4.9e-103
A0A5D3DB02_CUCME	Auxin response factor	Eukaryota	Cucumis melo var. makuwa	354.7	4.9e-103
A0A446XUL9_TRITD	Auxin response factor	Eukaryota	Triticum turgidum subsp. durum	354.7	4.9e-103
A0A453JM87_AEGTS	Auxin response factor	Eukaryota	Aegilops tauschii subsp. strangulata	354.7	4.9e-103
A0A7J9JQW3_9ROSI	Auxin response factor	Eukaryota	Gossypium armourianum	354.7	5e-103
A0A445LT31_GLYSO	Auxin response factor	Eukaryota	Glycine soja	354.7	5e-103
I1JHQ8_SOYBN	Auxin response factor	Eukaryota	Glycine max	354.7	5e-103
A0A0E0LEN9_ORYPU	Auxin response factor	Eukaryota	Oryza punctata	354.6	5.1e-103
A0A445KND2_GLYSO	Auxin response factor	Eukaryota	Glycine soja	354.6	5.2e-103
A0A446YTT3_TRITD	Auxin response factor	Eukaryota	Triticum turgidum subsp. durum	354.6	5.2e-103
A0A445KNC8_GLYSO	Auxin response factor	Eukaryota	Glycine soja	354.6	5.3e-103
A0A7J8XWQ7_GOSAI	Auxin response factor	Eukaryota	Gossypium aridum	354.6	5.4e-103
A0A446YU22_TRITD	Auxin response factor	Eukaryota	Triticum turgidum subsp. durum	354.5	5.5e-103
A0A445LT24_GLYSO	Auxin response factor	Eukaryota	Glycine soja	354.5	5.5e-103
A0A3B6RM65_WHEAT	Auxin response factor	Eukaryota	Triticum aestivum	354.4	6.1e-103
A0A446XUN2_TRITD	Auxin response factor	Eukaryota	Triticum turgidum subsp. durum	354.4	6.2e-103
A0A3B6RQB9_WHEAT	Auxin response factor	Eukaryota	Triticum aestivum	354.4	6.2e-103
A0A444DDY0_ENSVE	Auxin response factor	Eukaryota	Ensete ventricosum	354.3	6.3e-103
A0A7J7E2N3_TRIWF	Auxin response factor	Eukaryota	Tripterygium wilfordii	354.3	6.4e-103
A0A453SWG3_AEGTS	Auxin response factor	Eukaryota	Aegilops tauschii subsp. strangulata	354.2	6.8e-103
A0A453SWV5_AEGTS	Auxin response factor	Eukaryota	Aegilops tauschii subsp. strangulata	354.2	6.8e-103
A0A3B6SLT7_WHEAT	Auxin response factor	Eukaryota	Triticum aestivum	354.2	6.9e-103
A0A446YTX8_TRITD	Auxin response factor	Eukaryota	Triticum turgidum subsp. durum	354.2	6.9e-103
A0A287XP67_HORVV	Auxin response factor	Eukaryota	Hordeum vulgare subsp. vulgare	354.2	6.9e-103
A0A453SWZ1_AEGTS	Auxin response factor	Eukaryota	Aegilops tauschii subsp. strangulata	354.2	7e-103
M0XAA9_HORVV	Auxin response factor	Eukaryota	Hordeum vulgare subsp. vulgare	354.2	7e-103
A0A3B6TQ35_WHEAT	Auxin response factor	Eukaryota	Triticum aestivum	354.2	7e-103
A0A5B6X9D7_9ROSI	Auxin response factor	Eukaryota	Gossypium australe	354.2	7e-103
A0A804LBD9_MUSAM	Uncharacterized protein	Eukaryota	Musa acuminata subsp. malaccensis	354.2	7.2e-103
A0A6P6A3T4_DURZI	Auxin response factor	Eukaryota	Durio zibethinus	354.2	7.2e-103
A0A1S3USF2_VIGRR	Auxin response factor	Eukaryota	Vigna radiata var. radiata	354.2	7.2e-103
A0A1S3US91_VIGRR	Auxin response factor	Eukaryota	Vigna radiata var. radiata	354.1	7.3e-103
A0A804JIM9_MUSAM	Uncharacterized protein	Eukaryota	Musa acuminata subsp. malaccensis	354.1	7.5e-103
A0A5C7GTX0_9ROSI	Auxin response factor	Eukaryota	Acer yangbiense	354.1	7.5e-103
A0A2R6S2V8_ACTCC	Auxin response factor	Eukaryota	Actinidia chinensis var. chinensis	354.1	7.6e-103
A0A6P6A336_DURZI	Auxin response factor	Eukaryota	Durio zibethinus	354	8e-103
A0A2K1X7U1_POPTR	Auxin response factor	Eukaryota	Populus trichocarpa	353.9	8.7e-103
A0A328DPF4_9ASTE	Auxin response factor	Eukaryota	Cuscuta australis	353.8	9e-103
A0A4D8ZL52_SALSN	Auxin response factor	Eukaryota	Salvia splendens	353.8	9.1e-103
A0A4D9APW2_SALSN	Auxin response factor	Eukaryota	Salvia splendens	353.8	9.1e-103
A0A3L6QDF3_PANMI	Auxin response factor	Eukaryota	Panicum miliaceum	353.8	9.5e-103
A0A287QB45_HORVV	Auxin response factor	Eukaryota	Hordeum vulgare subsp. vulgare	353.7	1e-102
E0WD85_AMBTC	Auxin response factor	Eukaryota	Amborella trichopoda	353.7	1e-102
A0A287QBR5_HORVV	Auxin response factor	Eukaryota	Hordeum vulgare subsp. vulgare	353.6	1.1e-102
A0A287QBE8_HORVV	Auxin response factor	Eukaryota	Hordeum vulgare subsp. vulgare	353.6	1.1e-102
A0A1D6GSS0_MAIZE	Auxin response factor	Eukaryota	Zea mays	353.6	1.1e-102
A0A444CKB8_ENSVE	Auxin response factor	Eukaryota	Ensete ventricosum	353.5	1.2e-102
A0A0D9YMQ1_9ORYZ	Auxin response factor	Eukaryota	Oryza glumipatula	353.5	1.2e-102
A0A0D3GJW2_9ORYZ	Auxin response factor	Eukaryota	Oryza barthii	353.4	1.2e-102
A0A0A0LVD9_CUCSA	Auxin response factor	Eukaryota	Cucumis sativus	353.3	1.3e-102
A0A2T7EJA8_9POAL	Auxin response factor	Eukaryota	Panicum hallii var. hallii	353.3	1.3e-102
A0A3L6RB03_PANMI	Auxin response factor	Eukaryota	Panicum miliaceum	353.3	1.3e-102
A0A446YTZ7_TRITD	Auxin response factor	Eukaryota	Triticum turgidum subsp. durum	353.3	1.4e-102
A0A804L325_MUSAM	Uncharacterized protein	Eukaryota	Musa acuminata subsp. malaccensis	353.3	1.4e-102
ARFQ_ORYSJ	Auxin response factor 17	Eukaryota	Oryza sativa subsp. japonica	353.2	1.4e-102
A0A0E0AD97_9ORYZ	Auxin response factor	Eukaryota	Oryza glumipatula	353.2	1.4e-102
A0A0E0Q1M2_ORYRU	Auxin response factor	Eukaryota	Oryza rufipogon	353.2	1.4e-102
A0A0E0GD42_ORYNI	Auxin response factor	Eukaryota	Oryza nivara	353.2	1.4e-102
ARFQ_ORYSI	Auxin response factor 17	Eukaryota	Oryza sativa subsp. indica	353.2	1.4e-102
A0A0E0E5B1_9ORYZ	Auxin response factor	Eukaryota	Oryza meridionalis	353.2	1.4e-102
M0XAA8_HORVV	Auxin response factor	Eukaryota	Hordeum vulgare subsp. vulgare	353.2	1.4e-102
A0A4D8XX51_SALSN	Auxin response factor	Eukaryota	Salvia splendens	353.2	1.4e-102
A0A6J1BFZ7_9ROSI	Auxin response factor	Eukaryota	Herrania umbratica	353.2	1.4e-102
A0A446TUM0_TRITD	Auxin response factor	Eukaryota	Triticum turgidum subsp. durum	353.2	1.4e-102
A0A446TUS0_TRITD	Auxin response factor	Eukaryota	Triticum turgidum subsp. durum	353.2	1.5e-102
A0A328DL66_9ASTE	Auxin response factor	Eukaryota	Cuscuta australis	353.2	1.5e-102
A0A4D8XVC0_SALSN	Auxin response factor	Eukaryota	Salvia splendens	353.2	1.5e-102
A0A446SP45_TRITD	Auxin response factor	Eukaryota	Triticum turgidum subsp. durum	353.2	1.5e-102
A0A6J1JZD5_CUCMA	Auxin response factor	Eukaryota	Cucurbita maxima	353.1	1.5e-102
A0A061EL80_THECC	Auxin response factor	Eukaryota	Theobroma cacao	353.1	1.5e-102
A0A6J1BEU0_9ROSI	Auxin response factor	Eukaryota	Herrania umbratica	353.1	1.6e-102
A0A1S4BXA9_TOBAC	Auxin response factor	Eukaryota	Nicotiana tabacum	353	1.6e-102
A0A5D2WQH9_GOSMU	Auxin response factor	Eukaryota	Gossypium mustelinum	352.9	1.8e-102
A0A5P1E5F3_ASPOF	Auxin response factor	Eukaryota	Asparagus officinalis	352.8	1.9e-102
A0A453NF71_AEGTS	Auxin response factor	Eukaryota	Aegilops tauschii subsp. strangulata	352.8	1.9e-102
A0A3B6LGA4_WHEAT	Auxin response factor	Eukaryota	Triticum aestivum	352.8	1.9e-102
A0A2K3PD91_TRIPR	Auxin response factor	Eukaryota	Trifolium pratense	352.8	1.9e-102
A0A446SNV3_TRITD	Auxin response factor	Eukaryota	Triticum turgidum subsp. durum	352.8	1.9e-102
A0A3B6KC41_WHEAT	Auxin response factor	Eukaryota	Triticum aestivum	352.8	1.9e-102
A0A6A5LMG2_LUPAL	Auxin response factor	Eukaryota	Lupinus albus	352.8	1.9e-102
A0A7J6WRM5_THATH	Auxin response factor	Eukaryota	Thalictrum thalictroides	352.8	1.9e-102
A0A446TUL7_TRITD	Auxin response factor	Eukaryota	Triticum turgidum subsp. durum	352.7	2e-102
A0A446SP12_TRITD	Auxin response factor	Eukaryota	Triticum turgidum subsp. durum	352.7	2e-102
A0A3B6KB60_WHEAT	Auxin response factor	Eukaryota	Triticum aestivum	352.7	2e-102
A0A6I9QET0_ELAGV	Auxin response factor	Eukaryota	Elaeis guineensis var. tenera	352.7	2e-102
A0A287QBG0_HORVV	Auxin response factor	Eukaryota	Hordeum vulgare subsp. vulgare	352.6	2.2e-102
A0A4Y7JA22_PAPSO	Auxin response factor	Eukaryota	Papaver somniferum	352.6	2.2e-102
A0A2I0VIV4_9ASPA	Auxin response factor	Eukaryota	Dendrobium catenatum	352.6	2.2e-102
K3Z3N9_SETIT	Auxin response factor	Eukaryota	Setaria italica	352.5	2.3e-102
A0A4U6VMY2_SETVI	Auxin response factor	Eukaryota	Setaria viridis	352.5	2.3e-102
A0A287QBR1_HORVV	Auxin response factor	Eukaryota	Hordeum vulgare subsp. vulgare	352.5	2.3e-102
M7YWY8_TRIUA	Auxin response factor	Eukaryota	Triticum urartu	352.5	2.3e-102
A0A446TUL2_TRITD	Auxin response factor	Eukaryota	Triticum turgidum subsp. durum	352.5	2.3e-102
A0A446XUB3_TRITD	Auxin response factor	Eukaryota	Triticum turgidum subsp. durum	352.5	2.3e-102
A0A287QBQ6_HORVV	Auxin response factor	Eukaryota	Hordeum vulgare subsp. vulgare	352.5	2.3e-102
M1CTA2_SOLTU	Auxin response factor	Eukaryota	Solanum tuberosum	352.5	2.3e-102
M1CTA3_SOLTU	Auxin response factor	Eukaryota	Solanum tuberosum	352.5	2.3e-102
A0A453JM83_AEGTS	Auxin response factor	Eukaryota	Aegilops tauschii subsp. strangulata	352.5	2.4e-102
C5YRZ9_SORBI	Auxin response factor	Eukaryota	Sorghum bicolor	352.4	2.4e-102
A0A5D2WQ21_GOSMU	Auxin response factor	Eukaryota	Gossypium mustelinum	352.4	2.4e-102
A0A453JM90_AEGTS	Auxin response factor	Eukaryota	Aegilops tauschii subsp. strangulata	352.4	2.5e-102
A0A5E4EZI3_PRUDU	Auxin response factor	Eukaryota	Prunus dulcis	352.4	2.5e-102
A0A4S8K643_MUSBA	Auxin-responsive protein	Eukaryota	Musa balbisiana	352.3	2.6e-102
A0A0D2SVH7_GOSRA	Auxin response factor	Eukaryota	Gossypium raimondii	352.3	2.7e-102
A0A5D2WQD2_GOSMU	Auxin response factor	Eukaryota	Gossypium mustelinum	352.3	2.7e-102
A0A0L9VCI6_PHAAN	Auxin response factor	Eukaryota	Phaseolus angularis	352.3	2.7e-102
A0A5J9WNV0_9POAL	Auxin response factor	Eukaryota	Eragrostis curvula	352.2	2.8e-102
A0A446SNZ7_TRITD	Auxin response factor	Eukaryota	Triticum turgidum subsp. durum	352.2	2.8e-102
A0A0S3S5S5_PHAAN	Auxin response factor	Eukaryota	Vigna angularis var. angularis	352.2	2.9e-102
A0A453JM82_AEGTS	Auxin response factor	Eukaryota	Aegilops tauschii subsp. strangulata	352.2	2.9e-102
I1MZK6_SOYBN	Auxin response factor	Eukaryota	Glycine max	352.2	2.9e-102
A0A0B2PHV3_GLYSO	Auxin response factor	Eukaryota	Glycine soja	352.2	2.9e-102
A0A060D7X7_MAIZE	Auxin response factor (Fragment)	Eukaryota	Zea mays	352.1	3e-102
W1PR70_AMBTC	Auxin response factor	Eukaryota	Amborella trichopoda	352.1	3.1e-102
A0A445I518_GLYSO	Auxin response factor	Eukaryota	Glycine soja	352.1	3.2e-102
M7YG27_TRIUA	Auxin response factor	Eukaryota	Triticum urartu	352.1	3.2e-102
A0A1E5UNI1_9POAL	Auxin response factor	Eukaryota	Dichanthelium oligosanthes	352	3.4e-102
A0A6A3BTI2_HIBSY	Auxin response factor	Eukaryota	Hibiscus syriacus	351.9	3.6e-102
A0A7J0DV45_9ERIC	Auxin response factor	Eukaryota	Actinidia rufa	351.9	3.6e-102
A0A287QB35_HORVV	Auxin response factor	Eukaryota	Hordeum vulgare subsp. vulgare	351.9	3.7e-102
A0A287QBG3_HORVV	Auxin response factor	Eukaryota	Hordeum vulgare subsp. vulgare	351.8	3.7e-102
A0A287QB31_HORVV	Auxin response factor	Eukaryota	Hordeum vulgare subsp. vulgare	351.8	3.7e-102
M0XXL5_HORVV	Auxin response factor	Eukaryota	Hordeum vulgare subsp. vulgare	351.8	3.7e-102
A0A453JMB1_AEGTS	Auxin response factor	Eukaryota	Aegilops tauschii subsp. strangulata	351.8	3.8e-102
A0A453JM84_AEGTS	Auxin response factor	Eukaryota	Aegilops tauschii subsp. strangulata	351.8	3.8e-102
A0A6P5TGE5_PRUAV	Auxin response factor	Eukaryota	Prunus avium	351.8	3.8e-102
A0A314ULJ0_PRUYE	Auxin response factor	Eukaryota	Prunus yedoensis var. nudiflora	351.8	3.8e-102
A0A6P5TFY8_PRUAV	Auxin response factor	Eukaryota	Prunus avium	351.8	3.8e-102
A0A453JMA2_AEGTS	Auxin response factor	Eukaryota	Aegilops tauschii subsp. strangulata	351.8	3.9e-102
A0A453JM73_AEGTS	Auxin response factor	Eukaryota	Aegilops tauschii subsp. strangulata	351.8	3.9e-102
A0A314ZKI1_PRUYE	Auxin response factor	Eukaryota	Prunus yedoensis var. nudiflora	351.8	3.9e-102
A0A5E4EZJ4_PRUDU	Auxin response factor	Eukaryota	Prunus dulcis	351.8	3.9e-102
A0A453JM93_AEGTS	Auxin response factor	Eukaryota	Aegilops tauschii subsp. strangulata	351.7	4e-102
A0A3B6MJ92_WHEAT	Auxin response factor	Eukaryota	Triticum aestivum	351.7	4e-102
A0A3B6MKK6_WHEAT	Auxin response factor	Eukaryota	Triticum aestivum	351.7	4.1e-102
A0A6J1CJP9_MOMCH	Auxin response factor	Eukaryota	Momordica charantia	351.7	4.1e-102
I1LM27_SOYBN	Auxin response factor	Eukaryota	Glycine max	351.7	4.1e-102
A0A2I0VML0_9ASPA	Auxin response factor	Eukaryota	Dendrobium catenatum	351.7	4.2e-102
A0A6J5WRN2_PRUAR	Auxin response factor	Eukaryota	Prunus armeniaca	351.7	4.2e-102
A0A4U5Q905_POPAL	Auxin response factor	Eukaryota	Populus alba	351.6	4.4e-102
A0A3L6T080_PANMI	Auxin response factor	Eukaryota	Panicum miliaceum	351.6	4.4e-102
V4SSI8_CITCL	Auxin response factor	Eukaryota	Citrus clementina	351.5	4.8e-102
A0A0Q3IHY2_BRADI	Auxin response factor	Eukaryota	Brachypodium distachyon	351.5	4.8e-102
A0A0E0CG34_9ORYZ	Auxin response factor	Eukaryota	Oryza meridionalis	351.4	5.1e-102
A0A6P5NCI2_ARADU	Auxin response factor	Eukaryota	Arachis duranensis	351.4	5.2e-102
A0A2H5MZZ9_CITUN	PB1 domain-containing protein	Eukaryota	Citrus unshiu	351.3	5.4e-102
A0A1R3JC73_COCAP	Auxin response factor	Eukaryota	Corchorus capsularis	351.3	5.6e-102
A0A6P3ZIT5_ZIZJJ	Auxin response factor	Eukaryota	Ziziphus jujuba	351.2	6e-102
A0A2Z7A593_9LAMI	Auxin response factor	Eukaryota	Dorcoceras hygrometricum	351.1	6e-102
A0A6I9UED1_SESIN	Auxin response factor	Eukaryota	Sesamum indicum	350.9	7.1e-102
V4SXA6_CITCL	Auxin response factor	Eukaryota	Citrus clementina	350.9	7.3e-102
A0A6I9TIJ6_SESIN	Auxin response factor	Eukaryota	Sesamum indicum	350.8	7.6e-102
A0A165XTJ2_DAUCS	Auxin response factor	Eukaryota	Daucus carota subsp. sativus	350.7	8.1e-102
A0A2P6RFM2_ROSCH	Auxin response factor	Eukaryota	Rosa chinensis	350.7	8.2e-102
I1GW40_BRADI	Auxin response factor	Eukaryota	Brachypodium distachyon	350.6	8.6e-102
A0A151U9P4_CAJCA	Auxin response factor	Eukaryota	Cajanus cajan	350.6	8.7e-102
A0A1S4DHR0_TOBAC	Auxin response factor	Eukaryota	Nicotiana tabacum	350.6	9.1e-102
A0A6J1JNS1_CUCMA	Auxin response factor	Eukaryota	Cucurbita maxima	350.6	9.1e-102
A0A2H5MZI5_CITUN	Auxin-responsive protein	Eukaryota	Citrus unshiu	350.5	9.2e-102
A0A4U5P734_POPAL	Auxin response factor	Eukaryota	Populus alba	350.5	9.8e-102
A0A4S8KGM0_MUSBA	Auxin response factor	Eukaryota	Musa balbisiana	350.5	9.9e-102
A0A2H5N0Q2_CITUN	Auxin-responsive protein	Eukaryota	Citrus unshiu	350.4	1e-101
A0A6J1JQS1_CUCMA	Auxin response factor	Eukaryota	Cucurbita maxima	350.4	1e-101
A0A199V591_ANACO	Auxin response factor 12 (Fragment)	Eukaryota	Ananas comosus	350.4	1e-101
V4T2E5_CITCL	Auxin response factor	Eukaryota	Citrus clementina	350.3	1.1e-101
A0A1R3IUW2_9ROSI	Auxin response factor	Eukaryota	Corchorus olitorius	350.3	1.1e-101
A0A3Q7EY57_SOLLC	Auxin response factor	Eukaryota	Solanum lycopersicum	350.1	1.3e-101
A0A2K2C948_POPTR	Auxin response factor	Eukaryota	Populus trichocarpa	349.8	1.6e-101
B9GJG2_POPTR	Auxin response factor	Eukaryota	Populus trichocarpa	349.8	1.6e-101
A0A5N5G941_9ROSA	Auxin response factor	Eukaryota	Pyrus ussuriensis x Pyrus communis	349.7	1.6e-101
A0A175YPE1_DAUCS	Auxin response factor	Eukaryota	Daucus carota subsp. sativus	349.7	1.7e-101
A0A2G5DDT0_AQUCA	Auxin response factor	Eukaryota	Aquilegia coerulea	349.7	1.7e-101
A0A1S3E685_CICAR	Auxin response factor	Eukaryota	Cicer arietinum	349.6	1.8e-101
A0A804IWH1_MUSAM	Uncharacterized protein	Eukaryota	Musa acuminata subsp. malaccensis	349.6	1.8e-101
A0A804PXB8_MAIZE	Uncharacterized protein	Eukaryota	Zea mays	349.5	1.9e-101
A0A498HAH8_MALDO	Auxin response factor	Eukaryota	Malus domestica	349.5	2e-101
A0A804UAN1_MAIZE	Uncharacterized protein	Eukaryota	Zea mays	349.4	2.1e-101
A0A1Q3C838_CEPFO	Auxin response factor	Eukaryota	Cephalotus follicularis	349.4	2.1e-101
A0A498J5D2_MALDO	Auxin response factor	Eukaryota	Malus domestica	349.3	2.2e-101
A0A4D9BVG4_SALSN	Auxin response factor	Eukaryota	Salvia splendens	349.3	2.3e-101
B8ARE1_ORYSI	Auxin response factor	Eukaryota	Oryza sativa subsp. indica	349.2	2.4e-101
A0A1U8ALU6_NELNU	Auxin response factor	Eukaryota	Nelumbo nucifera	349.1	2.5e-101
A0A0K9P443_ZOSMR	Auxin response factor	Eukaryota	Zostera marina	349.1	2.6e-101
A0A3S3MFK7_9MAGN	Auxin response factor	Eukaryota	Cinnamomum micranthum f. kanehirae	349.1	2.6e-101
A0A2R6PY83_ACTCC	Auxin response factor	Eukaryota	Actinidia chinensis var. chinensis	349	2.7e-101
A0A6A2Y4N8_HIBSY	Auxin response factor	Eukaryota	Hibiscus syriacus	348.9	3e-101
A0A1U7W4H9_NICSY	Auxin response factor	Eukaryota	Nicotiana sylvestris	348.8	3.1e-101
A0A1S2XKN0_CICAR	Auxin response factor	Eukaryota	Cicer arietinum	348.8	3.1e-101
W9QR34_9ROSA	Auxin response factor	Eukaryota	Morus notabilis	348.8	3.1e-101
A0A1D6MWL0_MAIZE	Auxin response factor	Eukaryota	Zea mays	348.8	3.2e-101
A0A1R3H9W5_COCAP	Auxin response factor	Eukaryota	Corchorus capsularis	348.7	3.3e-101
A0A5D2SDA6_GOSMU	Auxin response factor	Eukaryota	Gossypium mustelinum	348.7	3.3e-101
A0A3S3NSU0_9MAGN	Auxin response factor	Eukaryota	Cinnamomum micranthum f. kanehirae	348.7	3.3e-101
A0A5D2SC11_GOSMU	Auxin response factor	Eukaryota	Gossypium mustelinum	348.6	3.7e-101
A0A0E0RJZ5_ORYRU	Auxin response factor	Eukaryota	Oryza rufipogon	348.5	3.9e-101
ARFY_ORYSJ	Auxin response factor 25	Eukaryota	Oryza sativa subsp. japonica	348.5	3.9e-101
A0A0D3HWP7_9ORYZ	Auxin response factor	Eukaryota	Oryza barthii	348.5	3.9e-101
A0A0E0JCE3_ORYNI	Auxin response factor	Eukaryota	Oryza nivara	348.5	3.9e-101
A2ZMP7_ORYSI	Auxin response factor	Eukaryota	Oryza sativa subsp. indica	348.5	3.9e-101
J3NEZ7_ORYBR	Auxin response factor	Eukaryota	Oryza brachyantha	348.5	4e-101
A0A0E0MPK0_ORYPU	Auxin response factor	Eukaryota	Oryza punctata	348.5	4e-101
A0A3L6Q8X6_PANMI	Auxin response factor 12	Eukaryota	Panicum miliaceum	348.3	4.4e-101
B8A0C3_MAIZE	Auxin response factor	Eukaryota	Zea mays	348.3	4.6e-101
A0A1S3VJM4_VIGRR	Auxin response factor	Eukaryota	Vigna radiata var. radiata	348.2	4.7e-101
A0A1S3VJU8_VIGRR	Auxin response factor	Eukaryota	Vigna radiata var. radiata	348.2	4.7e-101
K3Z3V5_SETIT	Auxin response factor	Eukaryota	Setaria italica	348.2	4.9e-101
A0A2G3BN78_CAPCH	Auxin response factor	Eukaryota	Capsicum chinense	348.2	4.9e-101
A0A2G2YU44_CAPAN	Auxin response factor	Eukaryota	Capsicum annuum	348.2	4.9e-101
A0A2G2X319_CAPBA	Auxin response factor	Eukaryota	Capsicum baccatum	348.2	4.9e-101
A0A287TNN4_HORVV	Auxin response factor	Eukaryota	Hordeum vulgare subsp. vulgare	348.1	5e-101
A0A7N2KWU2_QUELO	Auxin response factor	Eukaryota	Quercus lobata	348.1	5.2e-101
A0A5J9U0M0_9POAL	Auxin-responsive protein	Eukaryota	Eragrostis curvula	348.1	5.3e-101
A0A0E0FEE6_9ORYZ	Auxin response factor	Eukaryota	Oryza meridionalis	348.1	5.3e-101
A0A0B0MNI0_GOSAR	Auxin response factor	Eukaryota	Gossypium arboreum	348	5.4e-101
A0A2T7D1J3_9POAL	Auxin response factor	Eukaryota	Panicum hallii var. hallii	348	5.4e-101
A0A7J8WG55_GOSAI	Auxin response factor	Eukaryota	Gossypium aridum	348	5.5e-101
A0A1B6PP06_SORBI	Auxin response factor	Eukaryota	Sorghum bicolor	348	5.5e-101
A0A3L6PYF1_PANMI	Auxin response factor	Eukaryota	Panicum miliaceum	348	5.6e-101
A0A251S9T2_HELAN	Auxin response factor	Eukaryota	Helianthus annuus	348	5.7e-101
A0A7N0RE73_KALFE	Auxin response factor	Eukaryota	Kalanchoe fedtschenkoi	347.8	6.3e-101
A0A2G9HYM1_9LAMI	Auxin response factor	Eukaryota	Handroanthus impetiginosus	347.8	6.4e-101
M5WL61_PRUPE	Auxin response factor	Eukaryota	Prunus persica	347.8	6.6e-101
A0A199VLF8_ANACO	Auxin response factor	Eukaryota	Ananas comosus	347.7	6.7e-101
A0A0D9WAZ9_9ORYZ	Auxin response factor	Eukaryota	Leersia perrieri	347.7	6.7e-101
A0A4U6V6D4_SETVI	Auxin response factor	Eukaryota	Setaria viridis	347.6	7.2e-101
A0A6G1BTA3_9ORYZ	Auxin response factor	Eukaryota	Oryza meyeriana var. granulata	347.6	7.4e-101
A0A0E0DJZ0_9ORYZ	Auxin response factor	Eukaryota	Oryza meridionalis	347.5	7.7e-101
A0A0D3G1I8_9ORYZ	Auxin response factor	Eukaryota	Oryza barthii	347.5	7.8e-101
ARFL_ORYSI	Auxin response factor 12	Eukaryota	Oryza sativa subsp. indica	347.5	7.8e-101
ARFL_ORYSJ	Auxin response factor 12	Eukaryota	Oryza sativa subsp. japonica	347.5	7.8e-101
A0A0E0PFJ0_ORYRU	Auxin response factor	Eukaryota	Oryza rufipogon	347.5	7.9e-101
A0A0D9WAZ8_9ORYZ	Auxin response factor	Eukaryota	Leersia perrieri	347.5	7.9e-101
A0A0E0KWM2_ORYPU	Auxin response factor	Eukaryota	Oryza punctata	347.5	8.2e-101
A0A0E0DJY9_9ORYZ	Auxin response factor	Eukaryota	Oryza meridionalis	347.4	8.2e-101
J3M2I9_ORYBR	Auxin response factor	Eukaryota	Oryza brachyantha	347.4	8.3e-101
A0A0E0H7A0_ORYNI	Auxin response factor	Eukaryota	Oryza nivara	347.4	8.3e-101
A0A0D9ZS95_9ORYZ	Auxin response factor	Eukaryota	Oryza glumipatula	347.4	8.3e-101
A0A0D3G1I7_9ORYZ	Auxin response factor	Eukaryota	Oryza barthii	347.4	8.3e-101
A0A0E0H799_ORYNI	Auxin response factor	Eukaryota	Oryza nivara	347.4	8.4e-101
A0A0D9ZS94_9ORYZ	Auxin response factor	Eukaryota	Oryza glumipatula	347.4	8.4e-101
A0A6G1BNT1_9ORYZ	Auxin response factor	Eukaryota	Oryza meyeriana var. granulata	347.4	8.8e-101
A0A7J9FWW1_9ROSI	Auxin response factor (Fragment)	Eukaryota	Gossypium harknessii	347.3	9.2e-101
A0A6A6NFN7_HEVBR	Auxin-responsive protein	Eukaryota	Hevea brasiliensis	347.2	1e-100
A0A1D6DTV6_MAIZE	Auxin response factor	Eukaryota	Zea mays	347.1	1e-100
A0A7J7GXA5_CAMSI	Auxin response factor	Eukaryota	Camellia sinensis	347.1	1.1e-100
A0A804M8G4_MAIZE	Uncharacterized protein	Eukaryota	Zea mays	347.1	1.1e-100
A0A2K1YHQ5_POPTR	Auxin response factor	Eukaryota	Populus trichocarpa	347.1	1.1e-100
A0A1D6DTV3_MAIZE	Auxin response factor	Eukaryota	Zea mays	347	1.1e-100
A0A7J7DNQ8_TRIWF	Auxin response factor	Eukaryota	Tripterygium wilfordii	347	1.1e-100
A0A6P5XGY3_DURZI	Auxin response factor	Eukaryota	Durio zibethinus	347	1.1e-100
A0A1U7Y3A0_NICSY	Auxin response factor	Eukaryota	Nicotiana sylvestris	346.8	1.3e-100
A0A1D6DTV9_MAIZE	Auxin response factor	Eukaryota	Zea mays	346.7	1.4e-100
A0A2K3NRW3_TRIPR	Auxin response factor	Eukaryota	Trifolium pratense	346.6	1.5e-100
G7KFN6_MEDTR	Auxin response factor	Eukaryota	Medicago truncatula	346.6	1.5e-100
A0A2K2A232_POPTR	Auxin response factor	Eukaryota	Populus trichocarpa	346.4	1.7e-100
A0A1U8ME11_GOSHI	Auxin response factor	Eukaryota	Gossypium hirsutum	346.3	1.8e-100
A0A4D9AYT1_SALSN	Auxin response factor	Eukaryota	Salvia splendens	346.3	1.8e-100
A0A2K2A222_POPTR	Auxin response factor	Eukaryota	Populus trichocarpa	346.3	1.8e-100
A0A1J7HYK4_LUPAN	Auxin response factor	Eukaryota	Lupinus angustifolius	346.2	1.9e-100
A0A5N6R0E1_9ROSI	Auxin response factor	Eukaryota	Carpinus fangiana	346.2	2e-100
A0A1U8ME24_GOSHI	Auxin response factor	Eukaryota	Gossypium hirsutum	346.2	2e-100
A0A7J9HNE6_9ROSI	Auxin response factor (Fragment)	Eukaryota	Gossypium harknessii	346.2	2e-100
A0A4U5QQ68_POPAL	Auxin response factor	Eukaryota	Populus alba	346.2	2e-100
A0A1S2YHA9_CICAR	Auxin response factor	Eukaryota	Cicer arietinum	346.1	2.2e-100
A0A1S2YGP3_CICAR	Auxin response factor	Eukaryota	Cicer arietinum	346	2.2e-100
A0A0K9PYV7_ZOSMR	Auxin response factor	Eukaryota	Zostera marina	346	2.3e-100
A0A7J6H3Q8_CANSA	Auxin response factor	Eukaryota	Cannabis sativa	345.9	2.5e-100
A0A6A2ZYY8_HIBSY	Auxin response factor	Eukaryota	Hibiscus syriacus	345.9	2.5e-100
A0A6I9RMN6_ELAGV	Auxin response factor	Eukaryota	Elaeis guineensis var. tenera	345.6	3e-100
A0A2I0AQQ2_9ASPA	Auxin response factor	Eukaryota	Apostasia shenzhenica	345.6	3e-100
A0A6A5NRI5_LUPAL	Auxin response factor	Eukaryota	Lupinus albus	345.6	3e-100
I1MS55_SOYBN	Auxin response factor	Eukaryota	Glycine max	345.6	3e-100
A0A445G1Z4_GLYSO	Auxin response factor	Eukaryota	Glycine soja	345.6	3.1e-100
A0A6A3CXC5_HIBSY	Auxin response factor	Eukaryota	Hibiscus syriacus	345.5	3.3e-100
A0A6P3YYF1_ZIZJJ	Auxin response factor	Eukaryota	Ziziphus jujuba	345.4	3.4e-100
A0A0E0BV61_9ORYZ	Auxin response factor	Eukaryota	Oryza glumipatula	345.4	3.5e-100
A0A061GM54_THECC	Auxin response factor	Eukaryota	Theobroma cacao	345.3	3.7e-100
A0A061GLE1_THECC	Auxin response factor	Eukaryota	Theobroma cacao	345.3	3.7e-100
A0A0B0NWI4_GOSAR	Auxin response factor	Eukaryota	Gossypium arboreum	345.2	3.9e-100
A0A6J0PSA3_ELAGV	Auxin response factor	Eukaryota	Elaeis guineensis var. tenera	345.1	4.2e-100
A0A7J9CGG1_GOSGO	Auxin response factor	Eukaryota	Gossypium gossypioides	345.1	4.3e-100
A0A4P1R8J9_LUPAN	Auxin response factor	Eukaryota	Lupinus angustifolius	345.1	4.4e-100
A0A2I4FTG8_JUGRE	Auxin response factor	Eukaryota	Juglans regia	345	4.5e-100
A0A2I4FTF7_JUGRE	Auxin response factor	Eukaryota	Juglans regia	345	4.5e-100
A0A7N0TUU5_KALFE	Auxin response factor	Eukaryota	Kalanchoe fedtschenkoi	345	4.5e-100
A0A4D9AEL0_SALSN	Auxin response factor	Eukaryota	Salvia splendens	345	4.7e-100
A0A5B6URP6_9ROSI	Auxin response factor	Eukaryota	Gossypium australe	345	4.8e-100
A0A3S3NWK5_9MAGN	Auxin response factor	Eukaryota	Cinnamomum micranthum f. kanehirae	344.9	5.1e-100
A0A0D9Y1E3_9ORYZ	Auxin response factor	Eukaryota	Leersia perrieri	344.7	5.6e-100
A0A6P5XWD0_DURZI	Auxin response factor	Eukaryota	Durio zibethinus	344.7	5.9e-100
A0A2I0WED1_9ASPA	Auxin response factor	Eukaryota	Dendrobium catenatum	344.5	6.6e-100
A0A2K3PEX9_TRIPR	Auxin response factor (Fragment)	Eukaryota	Trifolium pratense	344.5	6.7e-100
A0A2P5XLA6_GOSBA	Auxin response factor	Eukaryota	Gossypium barbadense	344.5	6.8e-100
A0A0D2U8Z8_GOSRA	Auxin response factor (Fragment)	Eukaryota	Gossypium raimondii	344.3	7.4e-100
A0A6I9RRF9_ELAGV	Auxin response factor	Eukaryota	Elaeis guineensis var. tenera	344.3	7.6e-100
A0A4D9B7Y9_SALSN	Auxin response factor	Eukaryota	Salvia splendens	344.3	7.7e-100
A0A287XG70_HORVV	Auxin response factor	Eukaryota	Hordeum vulgare subsp. vulgare	344.3	7.8e-100
A0A5C7HX33_9ROSI	Auxin response factor	Eukaryota	Acer yangbiense	344.2	7.9e-100
A0A445HEP8_GLYSO	Auxin response factor	Eukaryota	Glycine soja	344.1	8.6e-100
A0A287XGC1_HORVV	Auxin response factor	Eukaryota	Hordeum vulgare subsp. vulgare	344.1	8.6e-100
I1LY86_SOYBN	Auxin response factor	Eukaryota	Glycine max	344.1	8.6e-100
A0A2K2CVA1_BRADI	Auxin response factor	Eukaryota	Brachypodium distachyon	344.1	8.9e-100
A0A0Q3J5G6_BRADI	Auxin response factor	Eukaryota	Brachypodium distachyon	344.1	8.9e-100
A0A1U8PUD9_GOSHI	Auxin response factor	Eukaryota	Gossypium hirsutum	344	9.3e-100
A0A200QM04_9MAGN	Auxin response factor	Eukaryota	Macleaya cordata	343.8	1.1e-99
A0A2I0BEF7_9ASPA	Auxin response factor	Eukaryota	Apostasia shenzhenica	343.7	1.1e-99
ARFS_ORYSJ	Isoform 2 of Auxin response factor 19	Eukaryota	Oryza sativa subsp. japonica	343.7	1.2e-99
A0A5D2YXH1_GOSMU	Auxin response factor	Eukaryota	Gossypium mustelinum	343.7	1.2e-99
A0A0E0Q2A4_ORYRU	Auxin response factor	Eukaryota	Oryza rufipogon	343.7	1.2e-99
A0A5D2YU30_GOSMU	Auxin response factor	Eukaryota	Gossypium mustelinum	343.7	1.2e-99
A0A151R1N3_CAJCA	Auxin response factor	Eukaryota	Cajanus cajan	343.6	1.3e-99
A0A0E0LFB8_ORYPU	Auxin response factor	Eukaryota	Oryza punctata	343.6	1.3e-99
A0A540LSS6_MALBA	Auxin response factor	Eukaryota	Malus baccata	343.5	1.3e-99
A0A498HXG3_MALDO	Auxin response factor	Eukaryota	Malus domestica	343.5	1.3e-99
A0A6J0ZS48_9ROSI	Auxin response factor	Eukaryota	Herrania umbratica	343.5	1.3e-99
C5Z987_SORBI	Auxin response factor	Eukaryota	Sorghum bicolor	343.5	1.3e-99
A0A0D9WTU4_9ORYZ	Auxin response factor	Eukaryota	Leersia perrieri	343.5	1.4e-99
A0A0D2PKE4_GOSRA	Auxin response factor	Eukaryota	Gossypium raimondii	343.5	1.4e-99
A0A0J8FBZ0_BETVV	Auxin response factor	Eukaryota	Beta vulgaris subsp. vulgaris	343.4	1.4e-99
A0A7J9IGC7_9ROSI	Uncharacterized protein (Fragment)	Eukaryota	Gossypium armourianum	343.4	1.4e-99
A0A445IY81_GLYSO	Auxin response factor	Eukaryota	Glycine soja	343.4	1.4e-99
A0A0S3R8C1_PHAAN	Auxin response factor	Eukaryota	Vigna angularis var. angularis	343.4	1.5e-99
A0A446XUC3_TRITD	Auxin response factor	Eukaryota	Triticum turgidum subsp. durum	343.4	1.5e-99
A0A3B6RQ90_WHEAT	Auxin response factor	Eukaryota	Triticum aestivum	343.4	1.5e-99
A0A5D2U5E7_GOSMU	Auxin response factor	Eukaryota	Gossypium mustelinum	343.3	1.5e-99
A0A7J8TL67_9ROSI	Auxin response factor (Fragment)	Eukaryota	Gossypium klotzschianum	343.3	1.5e-99
A0A7J9KLY9_GOSSC	Auxin response factor	Eukaryota	Gossypium schwendimanii	343.3	1.5e-99
A0A5D2U4M5_GOSMU	Auxin response factor	Eukaryota	Gossypium mustelinum	343.3	1.5e-99
A0A7J9D838_9ROSI	Auxin response factor	Eukaryota	Gossypium trilobum	343.3	1.5e-99
A0A0D2QJA2_GOSRA	Auxin response factor	Eukaryota	Gossypium raimondii	343.3	1.6e-99
A0A3B6SSA7_WHEAT	Auxin response factor	Eukaryota	Triticum aestivum	343.2	1.6e-99
A0A446YTU9_TRITD	Auxin response factor	Eukaryota	Triticum turgidum subsp. durum	343.2	1.6e-99
B8B257_ORYSI	Auxin response factor	Eukaryota	Oryza sativa subsp. indica	343.2	1.6e-99
A0A3B6TX98_WHEAT	Auxin response factor	Eukaryota	Triticum aestivum	343.2	1.6e-99
A0A7J8QR72_GOSDV	Auxin response factor	Eukaryota	Gossypium davidsonii	343.2	1.7e-99
J3MHD5_ORYBR	Auxin response factor	Eukaryota	Oryza brachyantha	343.2	1.7e-99
A0A0D3GKI2_9ORYZ	Auxin response factor	Eukaryota	Oryza barthii	343.2	1.7e-99
ARFS_ORYSJ	Auxin response factor 19	Eukaryota	Oryza sativa subsp. japonica	343.2	1.7e-99
A0A0E0Q2A5_ORYRU	Auxin response factor	Eukaryota	Oryza rufipogon	343.1	1.7e-99
A0A194YIW1_SORBI	Auxin response factor	Eukaryota	Sorghum bicolor	343.1	1.8e-99
A0A2K2A225_POPTR	Auxin response factor	Eukaryota	Populus trichocarpa	343.1	1.8e-99
A0A2I4FR66_JUGRE	Auxin response factor	Eukaryota	Juglans regia	343	1.8e-99
A0A1J7J2C4_LUPAN	Auxin response factor	Eukaryota	Lupinus angustifolius	343	1.9e-99
A0A1D6JHT6_MAIZE	Auxin response factor	Eukaryota	Zea mays	343	1.9e-99
A0A3N7F9N2_POPTR	Auxin response factor	Eukaryota	Populus trichocarpa	343	1.9e-99
A0A0D2PUM8_GOSRA	Auxin response factor	Eukaryota	Gossypium raimondii	343	1.9e-99
A0A5D2YUB2_GOSMU	Auxin response factor	Eukaryota	Gossypium mustelinum	343	2e-99
A0A1U8P6Y0_GOSHI	Auxin response factor	Eukaryota	Gossypium hirsutum	343	2e-99
A0A5D2YUI2_GOSMU	Auxin response factor	Eukaryota	Gossypium mustelinum	342.9	2e-99
A0A2C9UBW5_MANES	Auxin response factor	Eukaryota	Manihot esculenta	342.9	2e-99
A0A4D9AQA1_SALSN	Auxin response factor	Eukaryota	Salvia splendens	342.9	2.1e-99
M0ZQX0_SOLTU	Auxin response factor	Eukaryota	Solanum tuberosum	342.9	2.1e-99
A0A7J9B7R9_9ROSI	Auxin response factor (Fragment)	Eukaryota	Gossypium laxum	342.9	2.1e-99
A0A5D2YV84_GOSMU	Auxin response factor	Eukaryota	Gossypium mustelinum	342.9	2.1e-99
A0A6D2L855_9BRAS	Auxin response factor	Eukaryota	Microthlaspi erraticum	342.8	2.2e-99
A0A453SLA7_AEGTS	Auxin response factor	Eukaryota	Aegilops tauschii subsp. strangulata	342.7	2.3e-99
A0A5B6W7Z0_9ROSI	Auxin response factor	Eukaryota	Gossypium australe	342.6	2.4e-99
A0A6A6LUJ1_HEVBR	Auxin response factor	Eukaryota	Hevea brasiliensis	342.6	2.6e-99
A0A453SP41_AEGTS	Auxin response factor	Eukaryota	Aegilops tauschii subsp. strangulata	342.5	2.6e-99
A0A5D2Z104_GOSMU	Auxin response factor	Eukaryota	Gossypium mustelinum	342.5	2.7e-99
A0A1D6GVF9_MAIZE	Auxin response factor	Eukaryota	Zea mays	342.5	2.7e-99
A0A5D2Z180_GOSMU	Auxin response factor	Eukaryota	Gossypium mustelinum	342.4	2.9e-99
A0A6A2ZCD2_HIBSY	Auxin response factor	Eukaryota	Hibiscus syriacus	342.4	2.9e-99
A0A118K2Q7_CYNCS	Auxin-responsive protein	Eukaryota	Cynara cardunculus var. scolymus	342.4	3e-99
V4UP50_CITCL	Auxin response factor	Eukaryota	Citrus clementina	342.3	3e-99
A0A5D2UD03_GOSMU	Auxin response factor	Eukaryota	Gossypium mustelinum	342.3	3e-99
A0A5D2UG84_GOSMU	Auxin response factor	Eukaryota	Gossypium mustelinum	342.3	3.2e-99
A0A1U8IW88_GOSHI	Auxin response factor	Eukaryota	Gossypium hirsutum	342.2	3.4e-99
A0A6P5NFX4_ARADU	Auxin response factor	Eukaryota	Arachis duranensis	342.1	3.5e-99
A0A445A171_ARAHY	Auxin response factor	Eukaryota	Arachis hypogaea	342.1	3.5e-99
A0A5N5MBB1_9ROSI	Auxin response factor	Eukaryota	Salix brachista	342.1	3.6e-99
A0A445DW09_ARAHY	Auxin response factor	Eukaryota	Arachis hypogaea	342.1	3.6e-99
A0A7J6GFE3_CANSA	Auxin response factor	Eukaryota	Cannabis sativa	342.1	3.6e-99
A0A2H5NBP8_CITUN	Auxin response factor	Eukaryota	Citrus unshiu	341.9	4.1e-99
A0A6P5ZPE6_DURZI	Auxin response factor	Eukaryota	Durio zibethinus	341.9	4.1e-99
A0A1E5W871_9POAL	Auxin response factor	Eukaryota	Dichanthelium oligosanthes	341.9	4.1e-99
A0A0B0MKG0_GOSAR	Auxin response factor	Eukaryota	Gossypium arboreum	341.9	4.1e-99
A0A6P5ZC08_DURZI	Auxin response factor	Eukaryota	Durio zibethinus	341.9	4.2e-99
A0A6A6KE64_HEVBR	Auxin response factor	Eukaryota	Hevea brasiliensis	341.9	4.2e-99
A0A287JQ30_HORVV	Auxin response factor	Eukaryota	Hordeum vulgare subsp. vulgare	341.8	4.4e-99
A0A287XG63_HORVV	Auxin response factor	Eukaryota	Hordeum vulgare subsp. vulgare	341.8	4.5e-99
A0A287XG75_HORVV	Auxin response factor	Eukaryota	Hordeum vulgare subsp. vulgare	341.8	4.5e-99
A0A287XGF4_HORVV	Auxin response factor	Eukaryota	Hordeum vulgare subsp. vulgare	341.8	4.5e-99
A0A287XGD7_HORVV	Auxin response factor	Eukaryota	Hordeum vulgare subsp. vulgare	341.8	4.5e-99
A0A287JPP8_HORVV	Auxin response factor	Eukaryota	Hordeum vulgare subsp. vulgare	341.7	4.6e-99
A0A287JPS8_HORVV	Auxin response factor	Eukaryota	Hordeum vulgare subsp. vulgare	341.7	4.7e-99
A0A287XGI3_HORVV	Auxin response factor	Eukaryota	Hordeum vulgare subsp. vulgare	341.7	4.7e-99
A0A287VZU4_HORVV	Auxin response factor	Eukaryota	Hordeum vulgare subsp. vulgare	341.7	4.7e-99
A0A3Q0F822_VIGRR	Auxin response factor	Eukaryota	Vigna radiata var. radiata	341.7	4.8e-99
A0A4U6UTE0_SETVI	Auxin response factor	Eukaryota	Setaria viridis	341.7	4.8e-99
K3XUZ6_SETIT	Auxin response factor	Eukaryota	Setaria italica	341.7	4.8e-99
A0A1S3URP7_VIGRR	Auxin response factor	Eukaryota	Vigna radiata var. radiata	341.7	4.8e-99
A0A3Q0F6Q0_VIGRR	Auxin response factor	Eukaryota	Vigna radiata var. radiata	341.7	4.8e-99
A0A5D2UA82_GOSMU	Auxin response factor	Eukaryota	Gossypium mustelinum	341.7	4.8e-99
A0A1S3URG2_VIGRR	Auxin response factor	Eukaryota	Vigna radiata var. radiata	341.7	4.9e-99
A0A3Q0FAQ7_VIGRR	Auxin response factor	Eukaryota	Vigna radiata var. radiata	341.7	4.9e-99
A0A287JPT7_HORVV	Auxin response factor	Eukaryota	Hordeum vulgare subsp. vulgare	341.6	4.9e-99
A0A287XGK0_HORVV	Auxin response factor	Eukaryota	Hordeum vulgare subsp. vulgare	341.6	5e-99
A0A5D2UA91_GOSMU	Auxin response factor	Eukaryota	Gossypium mustelinum	341.6	5e-99
A0A7J9C9H6_GOSGO	Auxin response factor (Fragment)	Eukaryota	Gossypium gossypioides	341.5	5.4e-99
A0A565AMT0_9BRAS	Auxin response factor	Eukaryota	Arabis nemorensis	341.5	5.7e-99
A0A6A3CPC2_HIBSY	Auxin response factor	Eukaryota	Hibiscus syriacus	341.4	5.7e-99
B9RR61_RICCO	Auxin response factor	Eukaryota	Ricinus communis	341.4	5.7e-99
A0A1U8Q483_NELNU	Auxin response factor	Eukaryota	Nelumbo nucifera	341.4	5.8e-99
V4KG44_EUTSA	Auxin response factor	Eukaryota	Eutrema salsugineum	341.4	5.8e-99
A0A5D2YF60_GOSMU	Auxin response factor	Eukaryota	Gossypium mustelinum	341.3	6.4e-99
A0A1U8LQT7_GOSHI	Auxin response factor	Eukaryota	Gossypium hirsutum	341.3	6.4e-99
A0A5B6UJE9_9ROSI	Auxin response factor	Eukaryota	Gossypium australe	341.2	6.6e-99
G7J7V1_MEDTR	Auxin response factor	Eukaryota	Medicago truncatula	341.2	6.7e-99
A0A2I0VKJ8_9ASPA	Auxin response factor	Eukaryota	Dendrobium catenatum	341.2	6.9e-99
A0A2P5EGE2_TREOI	Auxin response factor	Eukaryota	Trema orientale	341.1	7e-99
A0A7N2MT93_QUELO	Auxin response factor	Eukaryota	Quercus lobata	341.1	7.1e-99
A0A7N2RCW2_QUELO	Auxin response factor	Eukaryota	Quercus lobata	341.1	7.1e-99
A0A446MW59_TRITD	Auxin response factor	Eukaryota	Triticum turgidum subsp. durum	341	8e-99
A0A2T7DUH1_9POAL	Auxin response factor	Eukaryota	Panicum hallii var. hallii	340.9	8.1e-99
A0A446LM81_TRITD	Auxin response factor	Eukaryota	Triticum turgidum subsp. durum	340.9	8.2e-99
A0A2T7DUH4_9POAL	Auxin response factor	Eukaryota	Panicum hallii var. hallii	340.9	8.2e-99
A0A1U8NZS0_GOSHI	Auxin response factor	Eukaryota	Gossypium hirsutum	340.9	8.4e-99
A0A4U6V189_SETVI	Auxin response factor	Eukaryota	Setaria viridis	340.9	8.6e-99
A0A2T7DUH3_9POAL	Auxin response factor	Eukaryota	Panicum hallii var. hallii	340.9	8.6e-99
A0A1U8NZF4_GOSHI	Auxin response factor	Eukaryota	Gossypium hirsutum	340.8	8.7e-99
I1L1T2_SOYBN	Auxin response factor	Eukaryota	Glycine max	340.8	8.8e-99
A0A6A4PNI4_LUPAL	Auxin response factor	Eukaryota	Lupinus albus	340.8	9.1e-99
A0A287QBP2_HORVV	Auxin response factor	Eukaryota	Hordeum vulgare subsp. vulgare	340.7	9.6e-99
A0A6I9TI42_SESIN	Auxin response factor	Eukaryota	Sesamum indicum	340.7	9.9e-99
A0A6I9TVA2_SESIN	Auxin response factor	Eukaryota	Sesamum indicum	340.7	9.9e-99
A0A072URY8_MEDTR	Auxin response factor	Eukaryota	Medicago truncatula	340.6	1e-98
G7JS69_MEDTR	Auxin response factor	Eukaryota	Medicago truncatula	340.6	1e-98
A0A5D2YNZ7_GOSMU	Auxin response factor	Eukaryota	Gossypium mustelinum	340.5	1.1e-98
A0A3L6PD14_PANMI	Auxin response factor	Eukaryota	Panicum miliaceum	340.5	1.1e-98
A0A5B6X780_9ROSI	Auxin response factor	Eukaryota	Gossypium australe	340.5	1.1e-98
A0A3L6S1E9_PANMI	Auxin response factor	Eukaryota	Panicum miliaceum	340.5	1.1e-98
A0A446XUB7_TRITD	Auxin response factor	Eukaryota	Triticum turgidum subsp. durum	340.4	1.2e-98
A0A3B6RLF0_WHEAT	Auxin response factor	Eukaryota	Triticum aestivum	340.4	1.2e-98
A0A2T7E1Z6_9POAL	Auxin response factor	Eukaryota	Panicum hallii var. hallii	340.4	1.2e-98
A0A6A2Z123_HIBSY	Auxin response factor	Eukaryota	Hibiscus syriacus	340.4	1.2e-98
I1GWQ9_BRADI	Auxin response factor	Eukaryota	Brachypodium distachyon	340.3	1.3e-98
A0A1U8PIU3_GOSHI	Auxin response factor	Eukaryota	Gossypium hirsutum	340.3	1.3e-98
A0A445IY09_GLYSO	Auxin response factor	Eukaryota	Glycine soja	340.3	1.3e-98
A0A1U8PG74_GOSHI	Auxin response factor	Eukaryota	Gossypium hirsutum	340.3	1.3e-98
A0A7J9HD32_9ROSI	Auxin response factor (Fragment)	Eukaryota	Gossypium harknessii	340.2	1.4e-98
A0A1U8PG63_GOSHI	Auxin response factor	Eukaryota	Gossypium hirsutum	340.2	1.4e-98
A0A3B6TPM7_WHEAT	Auxin response factor	Eukaryota	Triticum aestivum	340.1	1.4e-98
A0A6D2I038_9BRAS	Auxin response factor	Eukaryota	Microthlaspi erraticum	340.1	1.4e-98
A0A2K3NWG4_TRIPR	Auxin response factor (Fragment)	Eukaryota	Trifolium pratense	340.1	1.5e-98
A0A804I8P7_MUSAM	Uncharacterized protein	Eukaryota	Musa acuminata subsp. malaccensis	340.1	1.5e-98
A0A7J9JXU8_9ROSI	Auxin response factor	Eukaryota	Gossypium armourianum	340.1	1.5e-98
A0A072TTL5_MEDTR	Auxin response factor	Eukaryota	Medicago truncatula	340.1	1.5e-98
A0A072U3V8_MEDTR	Auxin response factor	Eukaryota	Medicago truncatula	340.1	1.5e-98
A0A6G1F707_9ORYZ	Auxin response factor	Eukaryota	Oryza meyeriana var. granulata	340	1.5e-98
A0A446XRL9_TRITD	Auxin response factor	Eukaryota	Triticum turgidum subsp. durum	340	1.6e-98
A0A453SP13_AEGTS	Auxin response factor	Eukaryota	Aegilops tauschii subsp. strangulata	340	1.6e-98
A0A314KNK8_NICAT	Auxin response factor	Eukaryota	Nicotiana attenuata	340	1.6e-98
A0A453R1T1_AEGTS	Auxin response factor	Eukaryota	Aegilops tauschii subsp. strangulata	340	1.6e-98
A0A453SMZ7_AEGTS	Auxin response factor	Eukaryota	Aegilops tauschii subsp. strangulata	340	1.6e-98
A0A453SN16_AEGTS	Auxin response factor	Eukaryota	Aegilops tauschii subsp. strangulata	340	1.6e-98
A0A4S8JA39_MUSBA	PB1 domain-containing protein	Eukaryota	Musa balbisiana	340	1.6e-98
A0A151SSJ9_CAJCA	Auxin response factor	Eukaryota	Cajanus cajan	340	1.6e-98
A0A453SLC5_AEGTS	Auxin response factor	Eukaryota	Aegilops tauschii subsp. strangulata	339.9	1.7e-98
A0A453SP51_AEGTS	Auxin response factor	Eukaryota	Aegilops tauschii subsp. strangulata	339.9	1.7e-98
A0A3B6RNW9_WHEAT	Auxin response factor	Eukaryota	Triticum aestivum	339.9	1.7e-98
A0A446XRL7_TRITD	Auxin response factor	Eukaryota	Triticum turgidum subsp. durum	339.9	1.7e-98
A0A2C9W4F9_MANES	Auxin response factor	Eukaryota	Manihot esculenta	339.9	1.7e-98
A0A3B6TVK9_WHEAT	Auxin response factor	Eukaryota	Triticum aestivum	339.8	1.8e-98
A0A6A3D5T6_HIBSY	Auxin response factor	Eukaryota	Hibiscus syriacus	339.8	1.8e-98
A0A7J8MIN6_9ROSI	Auxin response factor	Eukaryota	Gossypium lobatum	339.8	1.8e-98
A0A068U4G5_COFCA	Auxin response factor	Eukaryota	Coffea canephora	339.7	1.9e-98
A0A6P6SGT4_COFAR	Auxin response factor	Eukaryota	Coffea arabica	339.7	1.9e-98
A0A446YRA1_TRITD	Auxin response factor	Eukaryota	Triticum turgidum subsp. durum	339.7	1.9e-98
A0A6A5PDH8_LUPAL	Auxin response factor	Eukaryota	Lupinus albus	339.7	1.9e-98
A0A7N0UVU0_KALFE	Auxin response factor	Eukaryota	Kalanchoe fedtschenkoi	339.6	2.1e-98
A0A2K2CJD0_BRADI	Auxin response factor	Eukaryota	Brachypodium distachyon	339.6	2.1e-98
ARFH_ARATH	Isoform 2 of Auxin response factor 8	Eukaryota	Arabidopsis thaliana	339.5	2.2e-98
A0A446YR59_TRITD	Auxin response factor	Eukaryota	Triticum turgidum subsp. durum	339.5	2.2e-98
V7B158_PHAVU	Auxin response factor	Eukaryota	Phaseolus vulgaris	339.4	2.4e-98
A0A446YR58_TRITD	Auxin response factor	Eukaryota	Triticum turgidum subsp. durum	339.4	2.4e-98
A0A3B6SPH9_WHEAT	Auxin response factor	Eukaryota	Triticum aestivum	339.4	2.4e-98
D9HNV4_MAIZE	Auxin response factor	Eukaryota	Zea mays	339.4	2.4e-98
A0A6A5MHU8_LUPAL	Auxin response factor (Fragment)	Eukaryota	Lupinus albus	339.4	2.4e-98
A0A1U7XIG4_NICSY	Auxin response factor	Eukaryota	Nicotiana sylvestris	339.4	2.5e-98
D7MI86_ARALL	Auxin response factor	Eukaryota	Arabidopsis lyrata subsp. lyrata	339.4	2.5e-98
A0A6J0NHF2_RAPSA	Auxin response factor	Eukaryota	Raphanus sativus	339.3	2.5e-98
A0A1S4DM73_TOBAC	Auxin response factor	Eukaryota	Nicotiana tabacum	339.3	2.5e-98
A0A397ZJ87_BRACM	Auxin response factor	Eukaryota	Brassica campestris	339.3	2.5e-98
ARFH_ARATH	Auxin response factor 8	Eukaryota	Arabidopsis thaliana	339.3	2.5e-98
H9B4D3_BRARP	Auxin response factor	Eukaryota	Brassica rapa subsp. pekinensis	339.2	2.7e-98
A0A5J5C0D4_9ASTE	Auxin response factor	Eukaryota	Nyssa sinensis	339.2	2.7e-98
A0A1U8BCB5_NELNU	Auxin response factor	Eukaryota	Nelumbo nucifera	339.2	2.8e-98
A0A2P5CYA3_PARAD	Auxin response factor	Eukaryota	Parasponia andersonii	339.1	2.9e-98
A0A2P6RKU3_ROSCH	Auxin response factor	Eukaryota	Rosa chinensis	338.9	3.4e-98
A0A540M5B3_MALBA	Auxin response factor	Eukaryota	Malus baccata	338.9	3.5e-98
A0A498KLI9_MALDO	Auxin response factor	Eukaryota	Malus domestica	338.9	3.5e-98
A0A199UR30_ANACO	Auxin response factor (Fragment)	Eukaryota	Ananas comosus	338.8	3.6e-98
A0A804KJ78_MUSAM	Uncharacterized protein	Eukaryota	Musa acuminata subsp. malaccensis	338.8	3.7e-98
A0A6A5NQS2_LUPAL	Auxin response factor	Eukaryota	Lupinus albus	338.8	3.7e-98
A0A2K2DPS3_BRADI	Auxin response factor	Eukaryota	Brachypodium distachyon	338.8	3.8e-98
A0A6I9U851_SESIN	Auxin response factor	Eukaryota	Sesamum indicum	338.7	3.8e-98
I1H027_BRADI	Auxin response factor	Eukaryota	Brachypodium distachyon	338.7	3.9e-98
A0A5N5NM56_9ROSI	Auxin response factor	Eukaryota	Salix brachista	338.7	4e-98
A0A6J5XXV1_PRUAR	Auxin response factor	Eukaryota	Prunus armeniaca	338.6	4.3e-98
A0A251NDU4_PRUPE	Auxin response factor	Eukaryota	Prunus persica	338.6	4.3e-98
A0A6P5RT94_PRUAV	Auxin response factor	Eukaryota	Prunus avium	338.6	4.3e-98
ARFP_ORYSI	Auxin response factor 16	Eukaryota	Oryza sativa subsp. indica	338.6	4.3e-98
A0A0E0L8Y6_ORYPU	Auxin response factor	Eukaryota	Oryza punctata	338.6	4.3e-98
A0A251NDW3_PRUPE	Auxin response factor	Eukaryota	Prunus persica	338.6	4.3e-98
A0A6P5RR05_PRUAV	Auxin response factor	Eukaryota	Prunus avium	338.6	4.3e-98
A0A0E0PUN5_ORYRU	Auxin response factor	Eukaryota	Oryza rufipogon	338.6	4.4e-98
ARFP_ORYSJ	Auxin response factor 16	Eukaryota	Oryza sativa subsp. japonica	338.6	4.4e-98
A0A0E0HM59_ORYNI	Auxin response factor	Eukaryota	Oryza nivara	338.6	4.4e-98
A0A0D3GDT1_9ORYZ	Auxin response factor	Eukaryota	Oryza barthii	338.5	4.4e-98
A0A0E0D772_9ORYZ	Auxin response factor	Eukaryota	Oryza meridionalis	338.5	4.4e-98
A0A0E0A6A3_9ORYZ	Auxin response factor	Eukaryota	Oryza glumipatula	338.5	4.4e-98
A0A7J9JNI8_9ROSI	PB1 domain-containing protein (Fragment)	Eukaryota	Gossypium armourianum	338.5	4.4e-98
A0A0D2TJ13_GOSRA	Auxin response factor	Eukaryota	Gossypium raimondii	338.5	4.6e-98
A0A0D2Q8Q5_GOSRA	Auxin response factor	Eukaryota	Gossypium raimondii	338.4	4.7e-98
A0A5N6QIW6_9ROSI	Auxin response factor	Eukaryota	Carpinus fangiana	338.4	4.7e-98
A0A5E4E3J1_PRUDU	Auxin response factor	Eukaryota	Prunus dulcis	338.4	4.7e-98
A0A5D2USN1_GOSMU	Auxin response factor	Eukaryota	Gossypium mustelinum	338.4	5e-98
A0A6A2YH61_HIBSY	Auxin response factor	Eukaryota	Hibiscus syriacus	338.4	5e-98
A0A1U8JN97_GOSHI	Auxin response factor	Eukaryota	Gossypium hirsutum	338.4	5e-98
A0A0D2RTN2_GOSRA	Auxin response factor	Eukaryota	Gossypium raimondii	338.3	5e-98
A0A1U8HA36_CAPAN	Auxin response factor	Eukaryota	Capsicum annuum	338.3	5.1e-98
A0A0D9WMX6_9ORYZ	Auxin response factor	Eukaryota	Leersia perrieri	338.3	5.2e-98
A0A2G3D1M7_CAPCH	Auxin response factor	Eukaryota	Capsicum chinense	338.3	5.2e-98
A0A5J9T8M4_9POAL	Auxin response factor	Eukaryota	Eragrostis curvula	338.3	5.4e-98
A0A2C9WHS3_MANES	Auxin response factor	Eukaryota	Manihot esculenta	338.2	5.5e-98
A0A5J9T8I2_9POAL	Auxin response factor	Eukaryota	Eragrostis curvula	338.2	5.6e-98
A0A2U1KPE5_ARTAN	Auxin response factor	Eukaryota	Artemisia annua	338.2	5.7e-98
A0A1S2XEH9_CICAR	Auxin response factor	Eukaryota	Cicer arietinum	338.1	5.8e-98
A0A0D9WMX5_9ORYZ	Auxin response factor	Eukaryota	Leersia perrieri	338.1	5.8e-98
A0A067KQ43_JATCU	Auxin response factor	Eukaryota	Jatropha curcas	338.1	6e-98
A0A0K9NWY3_ZOSMR	Auxin response factor	Eukaryota	Zostera marina	338.1	6e-98
A0A5J5AWQ4_9ASTE	Auxin response factor	Eukaryota	Nyssa sinensis	338.1	6.1e-98
A0A4S4EUH4_CAMSI	Auxin response factor	Eukaryota	Camellia sinensis var. sinensis	338.1	6.2e-98
A0A2I4ELM0_JUGRE	Auxin response factor	Eukaryota	Juglans regia	338	6.3e-98
A0A804KAB8_MUSAM	Uncharacterized protein	Eukaryota	Musa acuminata subsp. malaccensis	338	6.3e-98
A0A0D9WMX4_9ORYZ	Auxin response factor	Eukaryota	Leersia perrieri	338	6.4e-98
A0A6A5P0R8_LUPAL	Auxin response factor	Eukaryota	Lupinus albus	338	6.4e-98
A0A2I4HTK3_JUGRE	Auxin response factor	Eukaryota	Juglans regia	338	6.5e-98
A0A3N6RKB1_BRACR	PB1 domain-containing protein	Eukaryota	Brassica cretica	338	6.6e-98
A0A0D9WMX3_9ORYZ	Auxin response factor	Eukaryota	Leersia perrieri	337.9	6.7e-98
A0A7J0EQQ8_9ERIC	Auxin response factor	Eukaryota	Actinidia rufa	337.9	6.7e-98
A0A804KAB9_MUSAM	Uncharacterized protein	Eukaryota	Musa acuminata subsp. malaccensis	337.9	6.8e-98
A0A6I9QZ02_ELAGV	Auxin response factor	Eukaryota	Elaeis guineensis var. tenera	337.9	6.9e-98
A0A453R0Z6_AEGTS	Auxin response factor	Eukaryota	Aegilops tauschii subsp. strangulata	337.8	7.2e-98
A0A5J9TMU1_9POAL	Auxin response factor	Eukaryota	Eragrostis curvula	337.8	7.2e-98
A0A453R0Z1_AEGTS	Auxin response factor	Eukaryota	Aegilops tauschii subsp. strangulata	337.8	7.2e-98
A0A287VZ32_HORVV	Auxin response factor	Eukaryota	Hordeum vulgare subsp. vulgare	337.8	7.4e-98
A0A1D6MWK1_MAIZE	Auxin response factor	Eukaryota	Zea mays	337.8	7.4e-98
A0A453R177_AEGTS	Auxin response factor	Eukaryota	Aegilops tauschii subsp. strangulata	337.7	7.7e-98
A0A287VZD4_HORVV	Auxin response factor	Eukaryota	Hordeum vulgare subsp. vulgare	337.7	7.7e-98
H9B4D2_BRARP	Auxin response factor	Eukaryota	Brassica rapa subsp. pekinensis	337.7	8e-98
A0A072V7K3_MEDTR	Auxin response factor	Eukaryota	Medicago truncatula	337.6	8.4e-98
A0A453R192_AEGTS	Auxin response factor	Eukaryota	Aegilops tauschii subsp. strangulata	337.6	8.5e-98
A0A0D3CY88_BRAOL	Auxin response factor	Eukaryota	Brassica oleracea var. oleracea	337.5	9.2e-98
A0A078HPD8_BRANA	Auxin response factor	Eukaryota	Brassica napus	337.5	9.2e-98
A0A6A2Z8P1_HIBSY	Auxin response factor	Eukaryota	Hibiscus syriacus	337.5	9.4e-98
A0A446Y5V9_TRITD	Auxin response factor	Eukaryota	Triticum turgidum subsp. durum	337.5	9.4e-98
A0A3B6RF27_WHEAT	Auxin response factor	Eukaryota	Triticum aestivum	337.5	9.4e-98
A0A446X609_TRITD	Auxin response factor	Eukaryota	Triticum turgidum subsp. durum	337.5	9.4e-98
A0A3B6RF33_WHEAT	Auxin response factor	Eukaryota	Triticum aestivum	337.5	9.4e-98
W9RVN3_9ROSA	Auxin response factor	Eukaryota	Morus notabilis	337.5	9.4e-98
A0A287VZA8_HORVV	Auxin response factor	Eukaryota	Hordeum vulgare subsp. vulgare	337.4	9.6e-98
A0A3B6SAF4_WHEAT	Auxin response factor	Eukaryota	Triticum aestivum	337.4	9.6e-98
A0A453R1H3_AEGTS	Auxin response factor	Eukaryota	Aegilops tauschii subsp. strangulata	337.4	9.7e-98
A0A453R1U7_AEGTS	Auxin response factor	Eukaryota	Aegilops tauschii subsp. strangulata	337.4	9.7e-98
A0A3B6TLI6_WHEAT	Auxin response factor	Eukaryota	Triticum aestivum	337.4	9.8e-98
A0A078EZE4_BRANA	Auxin response factor	Eukaryota	Brassica napus	337.4	9.8e-98
A0A397YPK0_BRACM	Auxin response factor	Eukaryota	Brassica campestris	337.4	9.8e-98
A0A446YU08_TRITD	Auxin response factor	Eukaryota	Triticum turgidum subsp. durum	337.4	9.9e-98
A0A3B6SF17_WHEAT	Auxin response factor	Eukaryota	Triticum aestivum	337.4	1e-97
A0A287VZV7_HORVV	Auxin response factor	Eukaryota	Hordeum vulgare subsp. vulgare	337.4	1e-97
A0A1E5USV3_9POAL	Auxin response factor 16	Eukaryota	Dichanthelium oligosanthes	337.3	1.1e-97
A0A5N5MAF8_9ROSI	Auxin response factor	Eukaryota	Salix brachista	337.1	1.2e-97
A0A0D9VC45_9ORYZ	Auxin response factor	Eukaryota	Leersia perrieri	336.9	1.4e-97
K7MC63_SOYBN	Auxin response factor	Eukaryota	Glycine max	336.9	1.4e-97
A0A199UWR8_ANACO	Auxin response factor	Eukaryota	Ananas comosus	336.9	1.4e-97
A0A6J1IDU1_CUCMA	Auxin response factor	Eukaryota	Cucurbita maxima	336.9	1.4e-97
A0A287XGC7_HORVV	Auxin response factor	Eukaryota	Hordeum vulgare subsp. vulgare	336.8	1.5e-97
A0A6A2Z829_HIBSY	Auxin response factor	Eukaryota	Hibiscus syriacus	336.8	1.5e-97
A0A445GV52_GLYSO	Auxin response factor	Eukaryota	Glycine soja	336.8	1.5e-97
A0A7J9ELZ9_9ROSI	Auxin response factor	Eukaryota	Gossypium trilobum	336.8	1.6e-97
A0A1S3U582_VIGRR	Auxin response factor	Eukaryota	Vigna radiata var. radiata	336.8	1.6e-97
F6HGM9_VITVI	Auxin response factor	Eukaryota	Vitis vinifera	336.8	1.6e-97
A0A2K3NQ78_TRIPR	Auxin response factor	Eukaryota	Trifolium pratense	336.6	1.7e-97
A0A0D9YM67_9ORYZ	Auxin response factor	Eukaryota	Oryza glumipatula	336.5	1.8e-97
A0A0P0VEL8_ORYSJ	Auxin response factor (Fragment)	Eukaryota	Oryza sativa subsp. japonica	336.5	1.9e-97
A0A6J0KF98_RAPSA	Auxin response factor	Eukaryota	Raphanus sativus	336.4	2e-97
ARFE_ORYSJ	Auxin response factor 5	Eukaryota	Oryza sativa subsp. japonica	336.4	2e-97
A0A4U6UZD4_SETVI	Auxin response factor	Eukaryota	Setaria viridis	336.4	2e-97
A0A6J1DMC9_MOMCH	Auxin response factor	Eukaryota	Momordica charantia	336.4	2e-97
A0A7J9M7E5_GOSSC	Auxin response factor (Fragment)	Eukaryota	Gossypium schwendimanii	336.4	2e-97
A0A5N5K216_9ROSI	Auxin response factor	Eukaryota	Salix brachista	336.4	2e-97
V7C8N6_PHAVU	Auxin response factor	Eukaryota	Phaseolus vulgaris	336.4	2e-97
A0A5J4ZZM4_9ASTE	Auxin response factor	Eukaryota	Nyssa sinensis	336.4	2e-97
A0A0E0CFE7_9ORYZ	Auxin response factor	Eukaryota	Oryza meridionalis	336.4	2.1e-97
A0A0E0N9N3_ORYRU	Auxin response factor	Eukaryota	Oryza rufipogon	336.3	2.1e-97
A0A6S7NT83_LACSI	Auxin response factor	Eukaryota	Lactuca saligna	336.3	2.1e-97
A0A7N2MW00_QUELO	Auxin response factor	Eukaryota	Quercus lobata	336.3	2.1e-97
A0A0E0G106_ORYNI	Auxin response factor	Eukaryota	Oryza nivara	336.2	2.2e-97
A0A4U6W843_SETVI	Auxin response factor	Eukaryota	Setaria viridis	336.2	2.3e-97
K3YPF5_SETIT	Auxin response factor	Eukaryota	Setaria italica	336.2	2.3e-97
A0A2T7F1S5_9POAL	Auxin response factor	Eukaryota	Panicum hallii var. hallii	336.2	2.3e-97
A0A394DC82_LUPAN	Auxin response factor	Eukaryota	Lupinus angustifolius	336.1	2.4e-97
A0A0S3RH97_PHAAN	Auxin response factor	Eukaryota	Vigna angularis var. angularis	336	2.6e-97
A0A0L9UB68_PHAAN	Auxin response factor	Eukaryota	Phaseolus angularis	336	2.6e-97
A0A1S4CS51_TOBAC	Auxin response factor	Eukaryota	Nicotiana tabacum	336	2.6e-97
A0A6J1DMY1_MOMCH	Auxin response factor	Eukaryota	Momordica charantia	335.9	2.8e-97
F6H9P6_VITVI	Auxin response factor	Eukaryota	Vitis vinifera	335.9	2.8e-97
J3L9I4_ORYBR	Auxin response factor	Eukaryota	Oryza brachyantha	335.8	3.1e-97
A0A2G2WBM6_CAPBA	Auxin response factor	Eukaryota	Capsicum baccatum	335.7	3.2e-97
A0A0E0E5B3_9ORYZ	Auxin response factor	Eukaryota	Oryza meridionalis	335.7	3.2e-97
A0A2G3BYJ1_CAPCH	Auxin response factor	Eukaryota	Capsicum chinense	335.7	3.3e-97
A0A1S4DQ13_TOBAC	Auxin response factor	Eukaryota	Nicotiana tabacum	335.7	3.3e-97
A0A2G2WCJ8_CAPBA	Auxin response factor	Eukaryota	Capsicum baccatum	335.6	3.4e-97
A0A0D3BZD9_BRAOL	Auxin response factor	Eukaryota	Brassica oleracea var. oleracea	335.6	3.5e-97
A0A078IU86_BRANA	Auxin response factor	Eukaryota	Brassica napus	335.6	3.5e-97
A0A2I4EVY4_JUGRE	Auxin response factor	Eukaryota	Juglans regia	335.5	3.8e-97
A0A7J9HFJ5_9ROSI	Auxin response factor (Fragment)	Eukaryota	Gossypium harknessii	335.3	4.2e-97
A0A1J6KZH3_NICAT	Auxin response factor	Eukaryota	Nicotiana attenuata	335.3	4.3e-97
U5G614_POPTR	Auxin response factor	Eukaryota	Populus trichocarpa	335.3	4.4e-97
A0A2U1QG77_ARTAN	Auxin response factor	Eukaryota	Artemisia annua	335.3	4.4e-97
A0A2U1QG61_ARTAN	Auxin response factor	Eukaryota	Artemisia annua	335.2	4.6e-97
A0A4U5PLZ6_POPAL	Auxin response factor	Eukaryota	Populus alba	335.2	4.6e-97
A0A3L6RPM9_PANMI	Auxin response factor	Eukaryota	Panicum miliaceum	334.9	6e-97
A0A7J7DPT9_TRIWF	Auxin response factor	Eukaryota	Tripterygium wilfordii	334.8	6e-97
A0A251V457_HELAN	Auxin response factor	Eukaryota	Helianthus annuus	334.7	6.7e-97
A0A0A0LHN1_CUCSA	Auxin response factor	Eukaryota	Cucumis sativus	334.7	6.8e-97
J3MC28_ORYBR	Auxin response factor	Eukaryota	Oryza brachyantha	334.7	6.8e-97
A0A3L6PAP3_PANMI	Auxin response factor	Eukaryota	Panicum miliaceum	334.6	7.1e-97
A0A1U8A3S8_NELNU	Auxin response factor	Eukaryota	Nelumbo nucifera	334.4	7.9e-97
A0A287JPT2_HORVV	Auxin response factor	Eukaryota	Hordeum vulgare subsp. vulgare	334.3	9e-97
A0A6J0ZM03_9ROSI	Auxin response factor	Eukaryota	Herrania umbratica	334.2	9.7e-97
A0A4D9A5Y5_SALSN	Auxin response factor	Eukaryota	Salvia splendens	334.1	9.8e-97
K3XV45_SETIT	Auxin response factor	Eukaryota	Setaria italica	334.1	1e-96
A0A6J0ZMH5_9ROSI	Auxin response factor	Eukaryota	Herrania umbratica	334.1	1e-96
A0A1U7VKE0_NICSY	Auxin response factor	Eukaryota	Nicotiana sylvestris	333.9	1.1e-96
A0A287JQ20_HORVV	Auxin response factor	Eukaryota	Hordeum vulgare subsp. vulgare	333.9	1.1e-96
A0A3L6QKI8_PANMI	Auxin response factor	Eukaryota	Panicum miliaceum	333.9	1.1e-96
A0A1S2YPR9_CICAR	Auxin response factor	Eukaryota	Cicer arietinum	333.9	1.1e-96
A0A1S2YPR0_CICAR	Auxin response factor	Eukaryota	Cicer arietinum	333.9	1.2e-96
A0A2R6Q597_ACTCC	Auxin response factor	Eukaryota	Actinidia chinensis var. chinensis	333.9	1.2e-96
A0A3Q7XGR0_CICAR	Auxin response factor	Eukaryota	Cicer arietinum	333.9	1.2e-96
A0A6A6MQD0_HEVBR	Auxin response factor	Eukaryota	Hevea brasiliensis	333.8	1.2e-96
A0A5N5FA79_9ROSA	Auxin response factor	Eukaryota	Pyrus ussuriensis x Pyrus communis	333.8	1.3e-96
A0A498I8J5_MALDO	Auxin response factor	Eukaryota	Malus domestica	333.7	1.3e-96
A0A453DDQ6_AEGTS	Auxin response factor	Eukaryota	Aegilops tauschii subsp. strangulata	333.7	1.4e-96
A0A540KQJ0_MALBA	Auxin response factor	Eukaryota	Malus baccata	333.7	1.4e-96
A0A453DDG8_AEGTS	Auxin response factor	Eukaryota	Aegilops tauschii subsp. strangulata	333.7	1.4e-96
A0A453DDQ5_AEGTS	Auxin response factor	Eukaryota	Aegilops tauschii subsp. strangulata	333.5	1.5e-96
A0A3B6B888_WHEAT	Auxin response factor	Eukaryota	Triticum aestivum	333.5	1.5e-96
A0A3B6DNJ0_WHEAT	Auxin response factor	Eukaryota	Triticum aestivum	333.5	1.5e-96
A0A446LM72_TRITD	Auxin response factor	Eukaryota	Triticum turgidum subsp. durum	333.5	1.5e-96
A0A3B6CG21_WHEAT	Auxin response factor	Eukaryota	Triticum aestivum	333.5	1.5e-96
A0A446MX07_TRITD	Auxin response factor	Eukaryota	Triticum turgidum subsp. durum	333.5	1.5e-96
A0A804PER2_MAIZE	Uncharacterized protein	Eukaryota	Zea mays	333.5	1.5e-96
A0A446LM88_TRITD	Auxin response factor	Eukaryota	Triticum turgidum subsp. durum	333.5	1.5e-96
A0A446MWA5_TRITD	Auxin response factor	Eukaryota	Triticum turgidum subsp. durum	333.5	1.6e-96
A0A287JPT3_HORVV	Auxin response factor	Eukaryota	Hordeum vulgare subsp. vulgare	333.4	1.6e-96
A0A287JPZ7_HORVV	Auxin response factor	Eukaryota	Hordeum vulgare subsp. vulgare	333.4	1.6e-96
A0A2Z7CMG1_9LAMI	Auxin response factor	Eukaryota	Dorcoceras hygrometricum	333.4	1.6e-96
A0A6G1CUQ2_9ORYZ	Auxin response factor	Eukaryota	Oryza meyeriana var. granulata	333.4	1.7e-96
A0A2R6QUM6_ACTCC	Auxin response factor	Eukaryota	Actinidia chinensis var. chinensis	333	2.2e-96
A0A3Q7I248_SOLLC	Auxin response factor	Eukaryota	Solanum lycopersicum	333	2.2e-96
A0A2P6QS39_ROSCH	Auxin response factor	Eukaryota	Rosa chinensis	332.9	2.4e-96
A0A5A7V2F7_CUCME	Auxin response factor	Eukaryota	Cucumis melo var. makuwa	332.8	2.6e-96
A0A2K2DPS2_BRADI	Auxin response factor	Eukaryota	Brachypodium distachyon	332.7	2.7e-96
A0A328DHL3_9ASTE	Auxin response factor	Eukaryota	Cuscuta australis	332.6	2.8e-96
D8SHF1_SELML	Auxin response factor	Eukaryota	Selaginella moellendorffii	332.6	2.9e-96
D8T5N9_SELML	Auxin response factor	Eukaryota	Selaginella moellendorffii	332.6	2.9e-96
A0A166C1W5_DAUCS	Auxin response factor	Eukaryota	Daucus carota subsp. sativus	332.6	3e-96
A0A6A5P5E2_LUPAL	Auxin response factor	Eukaryota	Lupinus albus	332.6	3e-96
A0A2H5NAR9_CITUN	PB1 domain-containing protein	Eukaryota	Citrus unshiu	332.6	3e-96
A0A1S3CBQ4_CUCME	Auxin response factor	Eukaryota	Cucumis melo	332.5	3.1e-96
A0A1S3CC20_CUCME	Auxin response factor	Eukaryota	Cucumis melo	332.5	3.1e-96
M1ALA4_SOLTU	Auxin response factor	Eukaryota	Solanum tuberosum	332.4	3.4e-96
V4UQ48_CITCL	Auxin response factor	Eukaryota	Citrus clementina	332.4	3.4e-96
A0A7J7DSX4_TRIWF	Auxin response factor	Eukaryota	Tripterygium wilfordii	332.2	3.9e-96
A0A0K9NJZ2_ZOSMR	Auxin response factor	Eukaryota	Zostera marina	332.2	4e-96
A0A6I9T2C8_SESIN	Auxin response factor	Eukaryota	Sesamum indicum	331.9	4.7e-96
A0A498HPB9_MALDO	Auxin response factor	Eukaryota	Malus domestica	331.7	5.6e-96
A0A3N6RT06_BRACR	Auxin-responsive protein	Eukaryota	Brassica cretica	331.6	5.7e-96
M1BAY6_SOLTU	Auxin response factor	Eukaryota	Solanum tuberosum	331.6	5.9e-96
A0A061GRP5_THECC	Auxin response factor	Eukaryota	Theobroma cacao	331.5	6.2e-96
A0A067JV56_JATCU	Auxin response factor	Eukaryota	Jatropha curcas	331.4	6.6e-96
A0A453DDR5_AEGTS	Auxin response factor	Eukaryota	Aegilops tauschii subsp. strangulata	331.4	6.7e-96
A0A061GQQ5_THECC	Auxin response factor	Eukaryota	Theobroma cacao	331.4	6.8e-96
A0A7J7BW46_TRIWF	Auxin response factor	Eukaryota	Tripterygium wilfordii	331.3	7.3e-96
A0A6P5TDI0_PRUAV	Auxin response factor	Eukaryota	Prunus avium	331.3	7.5e-96
A0A5N5I8V5_9ROSA	Auxin response factor	Eukaryota	Pyrus ussuriensis x Pyrus communis	331.2	7.7e-96
A0A397YE55_BRACM	Auxin response factor	Eukaryota	Brassica campestris	331.1	8.6e-96
A0A6A2WIC2_HIBSY	Auxin response factor	Eukaryota	Hibiscus syriacus	331.1	8.6e-96
M4DJ39_BRARP	Auxin response factor	Eukaryota	Brassica rapa subsp. pekinensis	331	8.7e-96
A0A6A2Y722_HIBSY	Auxin response factor	Eukaryota	Hibiscus syriacus	330.9	9.5e-96
A0A1E5UYI6_9POAL	Auxin-responsive protein	Eukaryota	Dichanthelium oligosanthes	330.8	1.1e-95
A0A0K9PXA6_ZOSMR	Auxin response factor	Eukaryota	Zostera marina	330.7	1.1e-95
A0A1S3BQP6_CUCME	Auxin response factor	Eukaryota	Cucumis melo	330.7	1.2e-95
A0A2I4HWP3_JUGRE	Auxin response factor	Eukaryota	Juglans regia	330.6	1.2e-95
A0A3Q7FFH4_SOLLC	Auxin response factor	Eukaryota	Solanum lycopersicum	330.6	1.2e-95
A0A2R6Q4F6_ACTCC	Auxin response factor	Eukaryota	Actinidia chinensis var. chinensis	330.6	1.2e-95
A0A5D3C9Q9_CUCME	Auxin response factor	Eukaryota	Cucumis melo var. makuwa	330.6	1.2e-95
A0A4U5QA84_POPAL	Auxin response factor	Eukaryota	Populus alba	330.5	1.3e-95
A0A2K1WWR1_POPTR	Auxin response factor	Eukaryota	Populus trichocarpa	330.5	1.3e-95
A0A453NA76_AEGTS	Auxin response factor	Eukaryota	Aegilops tauschii subsp. strangulata	330.4	1.4e-95
A0A5J5A003_9ASTE	Auxin response factor	Eukaryota	Nyssa sinensis	330.4	1.4e-95
A0A7J7NKD8_9MAGN	Auxin response factor	Eukaryota	Kingdonia uniflora	330.4	1.4e-95
A0A6J1HNK0_CUCMA	Auxin response factor	Eukaryota	Cucurbita maxima	330.3	1.5e-95
A0A5A7PU45_STRAF	Auxin response factor	Eukaryota	Striga asiatica	330.2	1.6e-95
A0A804J0Y7_MUSAM	Uncharacterized protein	Eukaryota	Musa acuminata subsp. malaccensis	330.2	1.6e-95
A0A804JC73_MUSAM	Uncharacterized protein	Eukaryota	Musa acuminata subsp. malaccensis	330	1.8e-95
A0A804JC74_MUSAM	Uncharacterized protein	Eukaryota	Musa acuminata subsp. malaccensis	330	1.9e-95
A0A6J1HQV9_CUCMA	Auxin response factor	Eukaryota	Cucurbita maxima	329.9	1.9e-95
A0A6G1EJW8_9ORYZ	Auxin response factor	Eukaryota	Oryza meyeriana var. granulata	329.9	1.9e-95
A0A6J1HNS5_CUCMA	Auxin response factor	Eukaryota	Cucurbita maxima	329.9	1.9e-95
A0A7J9A5U2_9ROSI	Auxin response factor	Eukaryota	Gossypium laxum	329.9	2e-95
A0A4U6V190_SETVI	Auxin response factor	Eukaryota	Setaria viridis	329.8	2.1e-95
A0A6J1HKB1_CUCMA	Auxin response factor	Eukaryota	Cucurbita maxima	329.8	2.1e-95
A0A2I0A9B9_9ASPA	Auxin response factor	Eukaryota	Apostasia shenzhenica	329.7	2.3e-95
A0A446XRN2_TRITD	Auxin response factor	Eukaryota	Triticum turgidum subsp. durum	329.7	2.3e-95
A0A444G3H4_ENSVE	Auxin response factor	Eukaryota	Ensete ventricosum	329.6	2.4e-95
A0A5P1ENB9_ASPOF	Auxin-responsive protein	Eukaryota	Asparagus officinalis	329.5	2.5e-95
A0A7J6E6L1_CANSA	PB1 domain-containing protein	Eukaryota	Cannabis sativa	329.5	2.6e-95
A0A3L6RWE9_PANMI	Auxin response factor	Eukaryota	Panicum miliaceum	329.3	2.9e-95
A0A444ZS64_ARAHY	Auxin response factor	Eukaryota	Arachis hypogaea	329.3	2.9e-95
A0A078HR47_BRANA	Auxin response factor	Eukaryota	Brassica napus	329.3	3e-95
A0A565AR07_9BRAS	Auxin response factor	Eukaryota	Arabis nemorensis	329.3	3e-95
A0A0D3CBG4_BRAOL	Auxin response factor	Eukaryota	Brassica oleracea var. oleracea	329.3	3e-95
A0A7J7I1X8_CAMSI	Auxin response factor	Eukaryota	Camellia sinensis	329.3	3e-95
H9B4E5_BRARP	Auxin response factor	Eukaryota	Brassica rapa subsp. pekinensis	329.2	3.2e-95
A0A078GJI5_BRANA	Auxin response factor	Eukaryota	Brassica napus	329.2	3.2e-95
A0A6P6SQ79_COFAR	Auxin response factor	Eukaryota	Coffea arabica	329.2	3.3e-95
A0A6J0JIB3_RAPSA	Auxin response factor	Eukaryota	Raphanus sativus	329.1	3.5e-95
A0A6J1D8C8_MOMCH	Auxin response factor	Eukaryota	Momordica charantia	329.1	3.5e-95
A0A6P6SQG1_COFAR	Auxin response factor	Eukaryota	Coffea arabica	329	3.6e-95
A0A068UXX8_COFCA	Auxin response factor	Eukaryota	Coffea canephora	329	3.7e-95
A0A6D2HD08_9BRAS	Auxin response factor	Eukaryota	Microthlaspi erraticum	329	3.7e-95
A0A5N5GG46_9ROSA	Auxin response factor	Eukaryota	Pyrus ussuriensis x Pyrus communis	329	3.8e-95
V4KB06_EUTSA	Auxin response factor	Eukaryota	Eutrema salsugineum	328.9	3.8e-95
A0A444ZS59_ARAHY	PB1 domain-containing protein	Eukaryota	Arachis hypogaea	328.9	4e-95
A0A6A3AMY2_HIBSY	Auxin response factor	Eukaryota	Hibiscus syriacus	328.9	4e-95
ARFS_ARATH	Auxin response factor 19	Eukaryota	Arabidopsis thaliana	328.8	4.2e-95
A0A804KKQ8_MUSAM	Uncharacterized protein	Eukaryota	Musa acuminata subsp. malaccensis	328.8	4.3e-95
A0A804KKQ9_MUSAM	Uncharacterized protein	Eukaryota	Musa acuminata subsp. malaccensis	328.8	4.3e-95
A0A445DLJ7_ARAHY	Auxin response factor	Eukaryota	Arachis hypogaea	328.8	4.3e-95
A0A397YXH2_BRACM	Auxin response factor	Eukaryota	Brassica campestris	328.7	4.6e-95
A0A087HPL0_ARAAL	Auxin response factor	Eukaryota	Arabis alpina	328.5	5.3e-95
D7KHB3_ARALL	Auxin response factor	Eukaryota	Arabidopsis lyrata subsp. lyrata	328.4	5.5e-95
A0A1R3J7M6_COCAP	Auxin response factor	Eukaryota	Corchorus capsularis	328.2	6.4e-95
A0A446V6V7_TRITD	Auxin response factor	Eukaryota	Triticum turgidum subsp. durum	328.2	6.7e-95
B9S1E4_RICCO	Auxin response factor	Eukaryota	Ricinus communis	328.1	6.8e-95
A0A446V6V0_TRITD	Auxin response factor	Eukaryota	Triticum turgidum subsp. durum	328.1	6.9e-95
A0A6P5NP98_ARADU	Auxin response factor	Eukaryota	Arachis duranensis	328.1	7.2e-95
A0A7J7NJH1_9MAGN	Auxin response factor	Eukaryota	Kingdonia uniflora	328.1	7.2e-95
A0A0A0LGX6_CUCSA	Auxin response factor	Eukaryota	Cucumis sativus	327.9	7.8e-95
A0A446W525_TRITD	Auxin response factor	Eukaryota	Triticum turgidum subsp. durum	327.8	8.7e-95
A0A446V6U8_TRITD	Auxin response factor	Eukaryota	Triticum turgidum subsp. durum	327.7	9e-95
A0A446V716_TRITD	Auxin response factor	Eukaryota	Triticum turgidum subsp. durum	327.7	9.2e-95
A0A446V6Y1_TRITD	Auxin response factor	Eukaryota	Triticum turgidum subsp. durum	327.7	9.3e-95
A0A446V6V8_TRITD	Auxin response factor	Eukaryota	Triticum turgidum subsp. durum	327.7	9.3e-95
A0A444YZC1_ARAHY	Auxin response factor	Eukaryota	Arachis hypogaea	327.7	9.3e-95
A0A446W510_TRITD	Auxin response factor	Eukaryota	Triticum turgidum subsp. durum	327.6	1e-94
A0A446LMC8_TRITD	Auxin response factor	Eukaryota	Triticum turgidum subsp. durum	327.6	1e-94
A0A446MWF7_TRITD	Auxin response factor	Eukaryota	Triticum turgidum subsp. durum	327.5	1e-94
A0A5N6PKV5_9ASTR	Auxin response factor	Eukaryota	Mikania micrantha	327.5	1.1e-94
A0A4S8ILJ9_MUSBA	Auxin response factor	Eukaryota	Musa balbisiana	327.5	1.1e-94
A0A445D392_ARAHY	Auxin response factor	Eukaryota	Arachis hypogaea	327.4	1.1e-94
A0A287TIQ4_HORVV	Auxin response factor	Eukaryota	Hordeum vulgare subsp. vulgare	327.4	1.1e-94
A0A287TIM9_HORVV	Auxin response factor	Eukaryota	Hordeum vulgare subsp. vulgare	327.4	1.1e-94
M0YUJ9_HORVV	Auxin response factor	Eukaryota	Hordeum vulgare subsp. vulgare	327.4	1.1e-94
A0A287TIM1_HORVV	Auxin response factor	Eukaryota	Hordeum vulgare subsp. vulgare	327.4	1.1e-94
A0A453NA46_AEGTS	Auxin response factor	Eukaryota	Aegilops tauschii subsp. strangulata	327.4	1.2e-94
A0A3B6QBJ5_WHEAT	Auxin response factor	Eukaryota	Triticum aestivum	327.4	1.2e-94
A0A287TJ05_HORVV	Auxin response factor	Eukaryota	Hordeum vulgare subsp. vulgare	327.4	1.2e-94
A0A3B6NMM8_WHEAT	Auxin response factor	Eukaryota	Triticum aestivum	327.3	1.2e-94
A0A3B6PJV2_WHEAT	Auxin response factor	Eukaryota	Triticum aestivum	327.3	1.2e-94
A0A453NA75_AEGTS	Auxin response factor	Eukaryota	Aegilops tauschii subsp. strangulata	327.3	1.2e-94
A0A453NA85_AEGTS	Auxin response factor	Eukaryota	Aegilops tauschii subsp. strangulata	327.3	1.2e-94
A0A7J9MPK3_GOSSC	PB1 domain-containing protein	Eukaryota	Gossypium schwendimanii	327.3	1.2e-94
A0A7J0DMW1_9ERIC	Auxin response factor	Eukaryota	Actinidia rufa	327.3	1.2e-94
A0A5A7RCI2_STRAF	Auxin response factor	Eukaryota	Striga asiatica	327.3	1.2e-94
A0A6S7LAQ2_LACSI	Auxin response factor	Eukaryota	Lactuca saligna	327.2	1.3e-94
A0A5D2WQH5_GOSMU	Auxin response factor	Eukaryota	Gossypium mustelinum	327.2	1.3e-94
A0A6P6T2P5_COFAR	Auxin response factor	Eukaryota	Coffea arabica	327.2	1.3e-94
A0A0B0NDC0_GOSAR	Auxin response factor	Eukaryota	Gossypium arboreum	327.2	1.3e-94
A0A2P5E703_TREOI	Auxin response factor	Eukaryota	Trema orientale	327.2	1.3e-94
B9N847_POPTR	Auxin response factor	Eukaryota	Populus trichocarpa	327.1	1.4e-94
A0A5J5AZZ0_9ASTE	Auxin response factor	Eukaryota	Nyssa sinensis	327.1	1.4e-94
A0A6P6T269_COFAR	Auxin response factor	Eukaryota	Coffea arabica	327.1	1.4e-94
A0A5B6V676_9ROSI	Auxin response factor	Eukaryota	Gossypium australe	327.1	1.4e-94
A0A1J7HIE0_LUPAN	Auxin response factor	Eukaryota	Lupinus angustifolius	327.1	1.5e-94
A0A2G3CH05_CAPCH	Auxin response factor	Eukaryota	Capsicum chinense	327.1	1.5e-94
A0A1U8GPF5_CAPAN	Auxin response factor	Eukaryota	Capsicum annuum	327.1	1.5e-94
A0A6P5XKW8_DURZI	Auxin response factor	Eukaryota	Durio zibethinus	327	1.5e-94
D8SS99_SELML	Auxin response factor	Eukaryota	Selaginella moellendorffii	327	1.5e-94
A0A6J0KT69_RAPSA	Auxin response factor	Eukaryota	Raphanus sativus	327	1.5e-94
A0A103XNU0_CYNCS	Auxin-responsive protein (Fragment)	Eukaryota	Cynara cardunculus var. scolymus	327	1.5e-94
D8SNV1_SELML	Auxin response factor	Eukaryota	Selaginella moellendorffii	327	1.5e-94
A0A2K2D2B9_BRADI	Auxin response factor	Eukaryota	Brachypodium distachyon	327	1.6e-94
A0A7J7BVM0_TRIWF	Auxin response factor	Eukaryota	Tripterygium wilfordii	326.8	1.7e-94
A0A6J5VUF0_PRUAR	Auxin response factor	Eukaryota	Prunus armeniaca	326.8	1.7e-94
M1B2I2_SOLTU	Auxin response factor	Eukaryota	Solanum tuberosum	326.8	1.7e-94
A0A2R6R3Z0_ACTCC	Auxin response factor	Eukaryota	Actinidia chinensis var. chinensis	326.8	1.8e-94
A0A540NBW5_MALBA	Auxin response factor	Eukaryota	Malus baccata	326.7	1.8e-94
A0A199VY38_ANACO	Auxin response factor	Eukaryota	Ananas comosus	326.7	1.9e-94
A0A0Q3M3D4_BRADI	Auxin response factor	Eukaryota	Brachypodium distachyon	326.6	2e-94
A0A0D9X9V7_9ORYZ	Auxin response factor	Eukaryota	Leersia perrieri	326.6	2e-94
A0A251QTB8_PRUPE	Auxin response factor	Eukaryota	Prunus persica	326.4	2.3e-94
A0A1S4C4V3_TOBAC	Auxin response factor	Eukaryota	Nicotiana tabacum	326.3	2.5e-94
A0A5E4FIH1_PRUDU	Auxin response factor	Eukaryota	Prunus dulcis	326.3	2.6e-94
A0A0D9X9V6_9ORYZ	Auxin response factor	Eukaryota	Leersia perrieri	326.2	2.6e-94
A0A1J6IX83_NICAT	Auxin response factor	Eukaryota	Nicotiana attenuata	326.2	2.6e-94
M5XL24_PRUPE	Auxin response factor	Eukaryota	Prunus persica	326.2	2.6e-94
A0A4U5MYJ0_POPAL	Auxin response factor	Eukaryota	Populus alba	326.2	2.6e-94
A0A1U7VUV4_NICSY	Auxin response factor	Eukaryota	Nicotiana sylvestris	326.2	2.6e-94
A0A1S4AYN1_TOBAC	Auxin response factor	Eukaryota	Nicotiana tabacum	326.2	2.6e-94
A0A1S4AYY0_TOBAC	Auxin response factor	Eukaryota	Nicotiana tabacum	326.2	2.6e-94
A0A7J0DWM8_9ERIC	Auxin response factor	Eukaryota	Actinidia rufa	326.2	2.6e-94
A0A328DRB9_9ASTE	Auxin response factor	Eukaryota	Cuscuta australis	326.2	2.7e-94
A0A6G1CD36_9ORYZ	Auxin response factor	Eukaryota	Oryza meyeriana var. granulata	326.1	2.8e-94
A0A5D2V8F6_GOSMU	Auxin response factor	Eukaryota	Gossypium mustelinum	326.1	2.9e-94
A0A5D2V8T1_GOSMU	Auxin response factor	Eukaryota	Gossypium mustelinum	326.1	2.9e-94
A0A2R6P4L5_ACTCC	Auxin response factor	Eukaryota	Actinidia chinensis var. chinensis	326.1	2.9e-94
A0A2P5X6A6_GOSBA	Auxin response factor	Eukaryota	Gossypium barbadense	326	3e-94
K3YFZ0_SETIT	Auxin response factor	Eukaryota	Setaria italica	325.9	3.2e-94
A0A164WS30_DAUCS	Auxin response factor	Eukaryota	Daucus carota subsp. sativus	325.9	3.2e-94
A0A445DLF6_ARAHY	Auxin response factor	Eukaryota	Arachis hypogaea	325.9	3.2e-94
A0A1U8J719_GOSHI	Auxin response factor	Eukaryota	Gossypium hirsutum	325.9	3.2e-94
A0A1U8JBQ9_GOSHI	Auxin response factor	Eukaryota	Gossypium hirsutum	325.9	3.3e-94
A0A3Q7GL62_SOLLC	Auxin response factor	Eukaryota	Solanum lycopersicum	325.8	3.6e-94
A0A2G9HCE8_9LAMI	Auxin response factor	Eukaryota	Handroanthus impetiginosus	325.6	3.9e-94
A0A5D2ZK62_GOSMU	Auxin response factor	Eukaryota	Gossypium mustelinum	325.6	4e-94
A0A287WHC2_HORVV	Auxin response factor	Eukaryota	Hordeum vulgare subsp. vulgare	325.6	4.1e-94
A0A3N6QIU7_BRACR	Auxin response factor	Eukaryota	Brassica cretica	325.6	4.2e-94
A0A7J8N3W6_9ROSI	Auxin response factor	Eukaryota	Gossypium lobatum	325	6.4e-94
A0A6J1K4W5_CUCMA	Auxin response factor	Eukaryota	Cucurbita maxima	324.9	6.7e-94
A0A078I6P4_BRANA	Auxin response factor	Eukaryota	Brassica napus	324.8	6.9e-94
H9B4D1_BRARP	Auxin response factor	Eukaryota	Brassica rapa subsp. pekinensis	324.7	7.4e-94
A0A398A7G8_BRACM	Auxin response factor	Eukaryota	Brassica campestris	324.7	7.5e-94
A0A2R6S262_ACTCC	Auxin response factor	Eukaryota	Actinidia chinensis var. chinensis	324.7	7.5e-94
A0A287WHI7_HORVV	Auxin response factor	Eukaryota	Hordeum vulgare subsp. vulgare	324.7	7.5e-94
A0A7J0E241_9ERIC	Auxin response factor	Eukaryota	Actinidia rufa	324.7	7.6e-94
A0A2T7D9L1_9POAL	Auxin response factor	Eukaryota	Panicum hallii var. hallii	324.6	8e-94
A0A2G2WSX6_CAPBA	Auxin response factor	Eukaryota	Capsicum baccatum	324.4	9.6e-94
J3MUH7_ORYBR	Auxin response factor	Eukaryota	Oryza brachyantha	324.3	1.1e-93
A0A087HJ56_ARAAL	Auxin response factor	Eukaryota	Arabis alpina	324	1.3e-93
A0A6D2IIE2_9BRAS	Auxin response factor	Eukaryota	Microthlaspi erraticum	323.9	1.3e-93
A0A7J8VT85_9ROSI	PB1 domain-containing protein	Eukaryota	Gossypium klotzschianum	323.8	1.4e-93
A0A3B6SCT5_WHEAT	Auxin response factor	Eukaryota	Triticum aestivum	323.8	1.5e-93
A0A453RL14_AEGTS	Auxin response factor	Eukaryota	Aegilops tauschii subsp. strangulata	323.8	1.5e-93
A0A2Z7CQG0_9LAMI	Auxin response factor	Eukaryota	Dorcoceras hygrometricum	323.7	1.5e-93
A0A4P1RRG0_LUPAN	Auxin response factor	Eukaryota	Lupinus angustifolius	323.7	1.5e-93
A0A3B6TDV0_WHEAT	Auxin response factor	Eukaryota	Triticum aestivum	323.7	1.6e-93
S8C5B5_9LAMI	Auxin response factor (Fragment)	Eukaryota	Genlisea aurea	323.7	1.6e-93
A0A0D3DQC4_BRAOL	Auxin response factor	Eukaryota	Brassica oleracea var. oleracea	323.6	1.7e-93
A0A7J8SV13_GOSDV	Auxin response factor	Eukaryota	Gossypium davidsonii	323.5	1.7e-93
A0A7J9K5T8_9ROSI	Auxin response factor	Eukaryota	Gossypium armourianum	323.5	1.8e-93
K3YFY7_SETIT	Auxin response factor	Eukaryota	Setaria italica	323.5	1.8e-93
A0A4U6U6L5_SETVI	Auxin response factor	Eukaryota	Setaria viridis	323.5	1.8e-93
A0A453RKV9_AEGTS	Auxin response factor	Eukaryota	Aegilops tauschii subsp. strangulata	323.3	2.1e-93
A0A4D9ALE6_SALSN	Auxin response factor	Eukaryota	Salvia splendens	323.3	2.1e-93
A0A1S3V0G2_VIGRR	Auxin response factor	Eukaryota	Vigna radiata var. radiata	323.2	2.3e-93
A0A446YBY1_TRITD	Auxin response factor	Eukaryota	Triticum turgidum subsp. durum	323	2.6e-93
A0A446XCX7_TRITD	Auxin response factor	Eukaryota	Triticum turgidum subsp. durum	322.9	2.7e-93
I1HX19_BRADI	Auxin response factor	Eukaryota	Brachypodium distachyon	322.8	2.9e-93
A0A7J9APB0_9ROSI	PB1 domain-containing protein	Eukaryota	Gossypium laxum	322.8	2.9e-93
A0A0D3AK85_BRAOL	Auxin response factor	Eukaryota	Brassica oleracea var. oleracea	322.8	2.9e-93
ARFG_ARATH	Isoform 3 of Auxin response factor 7	Eukaryota	Arabidopsis thaliana	322.6	3.4e-93
ARFG_ARATH	Auxin response factor 7	Eukaryota	Arabidopsis thaliana	322.5	3.5e-93
A0A2G9GA25_9LAMI	Auxin response factor	Eukaryota	Handroanthus impetiginosus	322.5	3.6e-93
A0A0D9X9V4_9ORYZ	Auxin response factor	Eukaryota	Leersia perrieri	322.3	4.3e-93
A0A446XRN5_TRITD	Auxin response factor	Eukaryota	Triticum turgidum subsp. durum	322.1	4.7e-93
A0A2I0V7N2_9ASPA	Auxin response factor	Eukaryota	Dendrobium catenatum	322.1	4.8e-93
A0A6A5MSD8_LUPAL	Auxin response factor	Eukaryota	Lupinus albus	322.1	4.9e-93
A0A078FQ45_BRANA	Auxin response factor	Eukaryota	Brassica napus	322	5.2e-93
A0A0L9UYN3_PHAAN	Auxin response factor	Eukaryota	Phaseolus angularis	322	5.2e-93
A0A4D8Z740_SALSN	Auxin response factor	Eukaryota	Salvia splendens	321.8	5.9e-93
A0A5N6RUK6_9ROSI	PB1 domain-containing protein	Eukaryota	Carpinus fangiana	321.7	6.3e-93
A0A0E0LWZ3_ORYPU	Auxin response factor	Eukaryota	Oryza punctata	321.7	6.5e-93
A0A446YR55_TRITD	Auxin response factor	Eukaryota	Triticum turgidum subsp. durum	321.6	6.7e-93
A0A0E0CEF3_9ORYZ	Auxin response factor	Eukaryota	Oryza meridionalis	321.6	7.1e-93
A0A1U8M0F3_GOSHI	Auxin response factor	Eukaryota	Gossypium hirsutum	321.5	7.2e-93
A0A1U8LWP5_GOSHI	Auxin response factor	Eukaryota	Gossypium hirsutum	321.5	7.3e-93
A0A2P5AX65_PARAD	Auxin response factor	Eukaryota	Parasponia andersonii	321.4	7.8e-93
A0A3L6RML1_PANMI	Auxin response factor	Eukaryota	Panicum miliaceum	321.2	9.3e-93
F2EEN7_HORVV	Auxin response factor	Eukaryota	Hordeum vulgare subsp. vulgare	321.1	1e-92
A0A7J8MU84_9ROSI	Auxin response factor (Fragment)	Eukaryota	Gossypium lobatum	320.7	1.3e-92
A0A0D2V086_GOSRA	Auxin response factor	Eukaryota	Gossypium raimondii	320.6	1.4e-92
A0A0D2VU04_GOSRA	Auxin response factor	Eukaryota	Gossypium raimondii	320.6	1.4e-92
V7C4C0_PHAVU	Auxin response factor	Eukaryota	Phaseolus vulgaris	320.5	1.5e-92
S8CAY5_9LAMI	Auxin response factor	Eukaryota	Genlisea aurea	320.5	1.5e-92
A0A6J0KCM4_RAPSA	Auxin response factor	Eukaryota	Raphanus sativus	320	2.1e-92
A0A804IAE4_MUSAM	Uncharacterized protein	Eukaryota	Musa acuminata subsp. malaccensis	319.7	2.5e-92
A0A804IAE3_MUSAM	Uncharacterized protein	Eukaryota	Musa acuminata subsp. malaccensis	319.7	2.6e-92
ARFU_ORYSJ	Isoform 2 of Auxin response factor 21	Eukaryota	Oryza sativa subsp. japonica	319.6	2.8e-92
A0A0B0PUT9_GOSAR	Auxin response factor	Eukaryota	Gossypium arboreum	319.6	2.8e-92
A0A0D3EDP6_BRAOL	Auxin response factor	Eukaryota	Brassica oleracea var. oleracea	319.6	2.9e-92
A0A3B6TIF4_WHEAT	Auxin response factor	Eukaryota	Triticum aestivum	319.5	3e-92
A0A1Q3D0J8_CEPFO	Auxin response factor	Eukaryota	Cephalotus follicularis	319.5	3e-92
A0A453RKX9_AEGTS	Auxin response factor	Eukaryota	Aegilops tauschii subsp. strangulata	319.5	3.1e-92
A0A3B6TII0_WHEAT	Auxin response factor	Eukaryota	Triticum aestivum	319.4	3.1e-92
A0A446XCX5_TRITD	Auxin response factor	Eukaryota	Triticum turgidum subsp. durum	319.4	3.2e-92
A0A3B6TQJ4_WHEAT	Auxin response factor	Eukaryota	Triticum aestivum	319.4	3.2e-92
A0A446YBR3_TRITD	Auxin response factor	Eukaryota	Triticum turgidum subsp. durum	319.4	3.3e-92
M8APQ0_TRIUA	Auxin response factor	Eukaryota	Triticum urartu	319.4	3.3e-92
A0A3B6SHF3_WHEAT	Auxin response factor	Eukaryota	Triticum aestivum	319.4	3.3e-92
A0A3B6RDY9_WHEAT	Auxin response factor	Eukaryota	Triticum aestivum	319.3	3.4e-92
A0A446XCZ1_TRITD	Auxin response factor	Eukaryota	Triticum turgidum subsp. durum	319.3	3.4e-92
A0A446YBZ2_TRITD	Auxin response factor	Eukaryota	Triticum turgidum subsp. durum	319.3	3.4e-92
A0A3B6SBR7_WHEAT	Auxin response factor	Eukaryota	Triticum aestivum	319.3	3.4e-92
A0A3B6RI28_WHEAT	Auxin response factor	Eukaryota	Triticum aestivum	319.3	3.5e-92
A0A3B6SFC7_WHEAT	Auxin response factor	Eukaryota	Triticum aestivum	319.3	3.5e-92
A0A446YBR7_TRITD	Auxin response factor	Eukaryota	Triticum turgidum subsp. durum	319.3	3.6e-92
A0A3B6SI93_WHEAT	Auxin response factor	Eukaryota	Triticum aestivum	319.2	3.6e-92
A0A3B6RI26_WHEAT	Auxin response factor	Eukaryota	Triticum aestivum	319.2	3.6e-92
A0A446XD06_TRITD	Auxin response factor	Eukaryota	Triticum turgidum subsp. durum	319.2	3.6e-92
A0A0D9WT91_9ORYZ	Auxin response factor	Eukaryota	Leersia perrieri	319.2	3.8e-92
A0A2U1M5P0_ARTAN	Auxin response factor	Eukaryota	Artemisia annua	319.1	3.9e-92
A0A0D9WT90_9ORYZ	Auxin response factor	Eukaryota	Leersia perrieri	319	4.1e-92
A0A2J6K2M3_LACSA	Auxin response factor	Eukaryota	Lactuca sativa	319	4.2e-92
A0A0P0XIX0_ORYSJ	Auxin response factor (Fragment)	Eukaryota	Oryza sativa subsp. japonica	318.8	4.8e-92
A0A118JTJ1_CYNCS	Auxin-responsive protein	Eukaryota	Cynara cardunculus var. scolymus	318.1	8.1e-92
A0A6S7Q3G0_LACSI	Auxin response factor	Eukaryota	Lactuca saligna	317.7	1.1e-91
A0A2K3NLP4_TRIPR	Auxin response factor	Eukaryota	Trifolium pratense	317.7	1.1e-91
A0A4D9BID4_SALSN	Auxin response factor	Eukaryota	Salvia splendens	317.5	1.2e-91
A0A151S3Z0_CAJCA	Auxin response factor	Eukaryota	Cajanus cajan	317.3	1.4e-91
A0A251SZM3_HELAN	Auxin response factor	Eukaryota	Helianthus annuus	317.3	1.5e-91
A0A0E0QLB8_ORYRU	Auxin response factor	Eukaryota	Oryza rufipogon	316.7	2.2e-91
A0A0E0AXS2_9ORYZ	Auxin response factor	Eukaryota	Oryza glumipatula	316.7	2.2e-91
ARFU_ORYSJ	Auxin response factor 21	Eukaryota	Oryza sativa subsp. japonica	316.7	2.2e-91
A0A0D3H287_9ORYZ	Auxin response factor	Eukaryota	Oryza barthii	316.7	2.2e-91
A0A0E0IEP3_ORYNI	Auxin response factor	Eukaryota	Oryza nivara	316.7	2.2e-91
A0A0E0QLB7_ORYRU	Auxin response factor	Eukaryota	Oryza rufipogon	316.6	2.4e-91
F4K5M5_ARATH	Auxin response factor	Eukaryota	Arabidopsis thaliana	316.3	2.8e-91
ARFG_ARATH	Isoform 2 of Auxin response factor 7	Eukaryota	Arabidopsis thaliana	316.3	2.9e-91
D7M044_ARALL	Auxin response factor	Eukaryota	Arabidopsis lyrata subsp. lyrata	316.2	3e-91
A0A2K3NR54_TRIPR	Auxin response factor (Fragment)	Eukaryota	Trifolium pratense	316.1	3.3e-91
A0A2I0ABM0_9ASPA	Auxin response factor	Eukaryota	Apostasia shenzhenica	315.9	3.9e-91
A0A2Z7A9B0_9LAMI	Auxin response factor	Eukaryota	Dorcoceras hygrometricum	315.8	4e-91
C5YIB6_SORBI	Auxin response factor	Eukaryota	Sorghum bicolor	315.7	4.3e-91
A0A2U1MY82_ARTAN	Auxin response factor	Eukaryota	Artemisia annua	315.5	4.9e-91
A0A0L9V2F9_PHAAN	Auxin response factor	Eukaryota	Phaseolus angularis	315.5	5.2e-91
I1MY19_SOYBN	Auxin response factor	Eukaryota	Glycine max	315.4	5.6e-91
A0A445GBV3_GLYSO	Auxin response factor	Eukaryota	Glycine soja	315.4	5.6e-91
A0A0S3RQD9_PHAAN	Auxin response factor	Eukaryota	Vigna angularis var. angularis	315.3	5.8e-91
A0A2U1MCS6_ARTAN	Auxin response factor	Eukaryota	Artemisia annua	315.2	6.5e-91
A0A446W6Q9_TRITD	Auxin response factor	Eukaryota	Triticum turgidum subsp. durum	315.1	6.5e-91
A0A2U1MD12_ARTAN	Auxin response factor	Eukaryota	Artemisia annua	315.1	6.7e-91
A0A2J6L022_LACSA	Auxin response factor	Eukaryota	Lactuca sativa	314.9	7.7e-91
A0A2K1X7S8_POPTR	Auxin response factor	Eukaryota	Populus trichocarpa	314.6	9.3e-91
A0A445H8Z3_GLYSO	Auxin response factor	Eukaryota	Glycine soja	314.6	9.3e-91
I1MC56_SOYBN	Auxin response factor	Eukaryota	Glycine max	314.6	9.3e-91
A0A251TP93_HELAN	Auxin response factor	Eukaryota	Helianthus annuus	314.6	9.9e-91
A0A1D6KJC5_MAIZE	Auxin response factor	Eukaryota	Zea mays	314.5	1.1e-90
A0A0S3TCW7_PHAAN	Auxin response factor	Eukaryota	Vigna angularis var. angularis	313.9	1.6e-90
A0A445JW78_GLYSO	Auxin response factor	Eukaryota	Glycine soja	313.9	1.6e-90
A0A0L9VGE0_PHAAN	Auxin-induced protein	Eukaryota	Phaseolus angularis	313.8	1.6e-90
A0A1S3UGY5_VIGRR	Auxin response factor	Eukaryota	Vigna radiata var. radiata	313.8	1.6e-90
A0A4S8J3E3_MUSBA	PB1 domain-containing protein	Eukaryota	Musa balbisiana	313.6	1.9e-90
A0A0D3F0J7_9ORYZ	Auxin response factor	Eukaryota	Oryza barthii	313.6	2e-90
A0A118K7A1_CYNCS	Auxin-responsive protein	Eukaryota	Cynara cardunculus var. scolymus	313.4	2.2e-90
A0A0R0JDJ5_SOYBN	Auxin response factor	Eukaryota	Glycine max	313.4	2.2e-90
A0A445JW61_GLYSO	Auxin response factor	Eukaryota	Glycine soja	313.3	2.4e-90
I1KJW7_SOYBN	Auxin response factor	Eukaryota	Glycine max	313.3	2.4e-90
A0A445JW69_GLYSO	Auxin response factor	Eukaryota	Glycine soja	313.3	2.4e-90
I1KJW6_SOYBN	Auxin response factor	Eukaryota	Glycine max	313.3	2.4e-90
A0A445JW45_GLYSO	Auxin response factor	Eukaryota	Glycine soja	313.3	2.4e-90
A0A2G5EJT9_AQUCA	Auxin response factor	Eukaryota	Aquilegia coerulea	313.1	2.7e-90
A0A1S3E4Y9_CICAR	Auxin response factor	Eukaryota	Cicer arietinum	312.7	3.6e-90
A0A4S4DGP3_CAMSI	PB1 domain-containing protein	Eukaryota	Camellia sinensis var. sinensis	312.2	5.1e-90
A0A251TSN0_HELAN	Auxin response factor	Eukaryota	Helianthus annuus	312.2	5.1e-90
A0A446YTZ8_TRITD	Auxin response factor	Eukaryota	Triticum turgidum subsp. durum	312.1	5.6e-90
A0A6A6M0N8_HEVBR	Auxin_resp domain-containing protein	Eukaryota	Hevea brasiliensis	312.1	5.7e-90
A0A6A2WGP4_HIBSY	Auxin response factor	Eukaryota	Hibiscus syriacus	311.9	6.4e-90
A0A446YTU2_TRITD	Auxin response factor	Eukaryota	Triticum turgidum subsp. durum	311.6	8.1e-90
A0A446YTU0_TRITD	Auxin response factor	Eukaryota	Triticum turgidum subsp. durum	311.4	9.4e-90
A0A1U8LWW3_GOSHI	Auxin response factor	Eukaryota	Gossypium hirsutum	311.2	1.1e-89
V7CR69_PHAVU	Auxin response factor	Eukaryota	Phaseolus vulgaris	310.8	1.4e-89
A0A7J6UXU8_THATH	Auxin response factor	Eukaryota	Thalictrum thalictroides	310.6	1.6e-89
A0A1S2YF56_CICAR	Auxin response factor	Eukaryota	Cicer arietinum	310.2	2.2e-89
A0A1S2YEA2_CICAR	Auxin response factor	Eukaryota	Cicer arietinum	310.2	2.2e-89
A0A446YBQ5_TRITD	Auxin response factor	Eukaryota	Triticum turgidum subsp. durum	310.1	2.2e-89
A0A5J5B482_9ASTE	Auxin response factor	Eukaryota	Nyssa sinensis	309.9	2.6e-89
A0A1U8B6A0_NELNU	Auxin response factor	Eukaryota	Nelumbo nucifera	309.8	2.8e-89
G7LIV9_MEDTR	Auxin response factor	Eukaryota	Medicago truncatula	309.7	3e-89
A0A4D8XTD3_SALSN	Auxin response factor	Eukaryota	Salvia splendens	309.5	3.4e-89
A0A5N5J7X2_9ROSI	Auxin response factor	Eukaryota	Salix brachista	309.5	3.5e-89
A0A5N5J9X7_9ROSI	Auxin response factor	Eukaryota	Salix brachista	309.3	4.1e-89
A0A6P5MBQ9_ARADU	Auxin response factor	Eukaryota	Arachis duranensis	309.2	4.3e-89
A0A444YGE9_ARAHY	Auxin response factor	Eukaryota	Arachis hypogaea	309	4.9e-89
A0A6P4DVA9_ARADU	Auxin response factor	Eukaryota	Arachis duranensis	309	5e-89
A0A445CJX1_ARAHY	Auxin response factor	Eukaryota	Arachis hypogaea	309	5e-89
A0A445CJY1_ARAHY	Auxin response factor	Eukaryota	Arachis hypogaea	308.9	5.3e-89
A0A314YQK7_PRUYE	Auxin-responsive protein	Eukaryota	Prunus yedoensis var. nudiflora	308.9	5.4e-89
K7K114_SOYBN	Auxin response factor	Eukaryota	Glycine max	308.7	6.3e-89
A0A445LWT0_GLYSO	Auxin response factor	Eukaryota	Glycine soja	308.6	6.8e-89
I1J4B0_SOYBN	Auxin response factor	Eukaryota	Glycine max	308.5	7.2e-89
A0A0D9WT92_9ORYZ	Auxin response factor	Eukaryota	Leersia perrieri	308	1e-88
A0A6A6MC59_HEVBR	Auxin response factor	Eukaryota	Hevea brasiliensis	307.9	1.1e-88
A0A446W6R2_TRITD	Auxin response factor	Eukaryota	Triticum turgidum subsp. durum	307.8	1.2e-88
A0A445LWW8_GLYSO	Auxin response factor	Eukaryota	Glycine soja	307.2	1.7e-88
A0A445LWT5_GLYSO	Auxin response factor	Eukaryota	Glycine soja	307.1	1.9e-88
A0A067KLD5_JATCU	Auxin response factor	Eukaryota	Jatropha curcas	307	2e-88
A0A287VZ27_HORVV	Auxin response factor	Eukaryota	Hordeum vulgare subsp. vulgare	306.8	2.3e-88
A0A1U7Z1N2_NELNU	Auxin response factor	Eukaryota	Nelumbo nucifera	306.8	2.3e-88
A0A251V5Z7_HELAN	Auxin response factor	Eukaryota	Helianthus annuus	306.8	2.4e-88
A0A1R3JWI4_9ROSI	Auxin response factor	Eukaryota	Corchorus olitorius	306.6	2.6e-88
W9R8R1_9ROSA	Auxin response factor	Eukaryota	Morus notabilis	306.3	3.4e-88
A0A3Q7H3B0_SOLLC	Auxin response factor	Eukaryota	Solanum lycopersicum	306.1	3.9e-88
A0A7J7GVK3_CAMSI	Auxin response factor	Eukaryota	Camellia sinensis	306	4.2e-88
A0A1R3HYI9_9ROSI	Auxin response factor	Eukaryota	Corchorus olitorius	305.9	4.5e-88
A0A804J5F0_MUSAM	Uncharacterized protein	Eukaryota	Musa acuminata subsp. malaccensis	305.7	5e-88
S8D3I0_9LAMI	Auxin response factor (Fragment)	Eukaryota	Genlisea aurea	305.7	5.1e-88
A0A1J7HSD8_LUPAN	Auxin response factor	Eukaryota	Lupinus angustifolius	305.4	6.2e-88
A0A6P5ZAZ2_DURZI	Auxin response factor	Eukaryota	Durio zibethinus	305.2	7e-88
A0A2Z7CE26_9LAMI	Auxin response factor	Eukaryota	Dorcoceras hygrometricum	304.7	1e-87
A0A446XRL8_TRITD	Auxin response factor	Eukaryota	Triticum turgidum subsp. durum	304.7	1.1e-87
V4TFD4_CITCL	Auxin response factor	Eukaryota	Citrus clementina	304.6	1.1e-87
A0A1R3IY13_COCAP	Auxin response factor	Eukaryota	Corchorus capsularis	304.6	1.1e-87
A0A1Q3BIV4_CEPFO	Auxin response factor	Eukaryota	Cephalotus follicularis	304.5	1.2e-87
A0A394DDB3_LUPAN	Auxin response factor	Eukaryota	Lupinus angustifolius	304.5	1.2e-87
A0A6J1AFL2_9ROSI	Auxin response factor	Eukaryota	Herrania umbratica	304.5	1.2e-87
A0A446XRL6_TRITD	Auxin response factor	Eukaryota	Triticum turgidum subsp. durum	304.4	1.3e-87
A0A4D9A742_SALSN	Auxin response factor	Eukaryota	Salvia splendens	304.3	1.3e-87
A0A2H5NS16_CITUN	Auxin response factor	Eukaryota	Citrus unshiu	304.3	1.3e-87
A0A453SLB0_AEGTS	Auxin response factor	Eukaryota	Aegilops tauschii subsp. strangulata	304.3	1.4e-87
A0A1R3HHS1_9ROSI	Auxin response factor	Eukaryota	Corchorus olitorius	304.2	1.5e-87
D8SNW5_SELML	Auxin response factor	Eukaryota	Selaginella moellendorffii	304.1	1.5e-87
A0A2C9U0H6_MANES	Auxin response factor	Eukaryota	Manihot esculenta	304.1	1.5e-87
A0A446Y5W0_TRITD	Auxin response factor	Eukaryota	Triticum turgidum subsp. durum	303.9	1.8e-87
M7YTG8_TRIUA	Auxin response factor	Eukaryota	Triticum urartu	303.9	1.8e-87
A0A446X5W8_TRITD	Auxin response factor	Eukaryota	Triticum turgidum subsp. durum	303.9	1.8e-87
M0ZWQ8_SOLTU	Auxin response factor	Eukaryota	Solanum tuberosum	303.8	2e-87
A0A4S4EBW1_CAMSI	Auxin response factor	Eukaryota	Camellia sinensis var. sinensis	303.1	3.2e-87
A0A7J7HT38_CAMSI	Auxin response factor	Eukaryota	Camellia sinensis	303.1	3.3e-87
A0A5J9T177_9POAL	Auxin response factor	Eukaryota	Eragrostis curvula	303	3.4e-87
I1K651_SOYBN	Auxin response factor	Eukaryota	Glycine max	302.8	4e-87
A0A445KSM7_GLYSO	Auxin response factor	Eukaryota	Glycine soja	302.8	4e-87
A0A0R0K7D4_SOYBN	Auxin response factor	Eukaryota	Glycine max	302.7	4.2e-87
A0A445KSW0_GLYSO	Auxin response factor	Eukaryota	Glycine soja	302.7	4.2e-87
A0A6A4PF71_LUPAL	Auxin response factor	Eukaryota	Lupinus albus	302.7	4.3e-87
A0A6A3AI15_HIBSY	Auxin response factor	Eukaryota	Hibiscus syriacus	302.6	4.5e-87
A0A6I9SVN5_SESIN	Auxin response factor	Eukaryota	Sesamum indicum	302.6	4.7e-87
A0A7J9KUS2_GOSSC	Auxin response factor	Eukaryota	Gossypium schwendimanii	302.4	5.1e-87
A0A061FD42_THECC	Auxin response factor	Eukaryota	Theobroma cacao	302.3	5.5e-87
A0A6I9TEM1_SESIN	Auxin response factor	Eukaryota	Sesamum indicum	301.8	7.9e-87
D8SSB2_SELML	Auxin response factor	Eukaryota	Selaginella moellendorffii	301.7	8.5e-87
A0A5B6VD53_9ROSI	Auxin response factor	Eukaryota	Gossypium australe	301.5	9.6e-87
A0A446XRP5_TRITD	Auxin response factor	Eukaryota	Triticum turgidum subsp. durum	301.5	9.8e-87
A0A151TKI8_CAJCA	Auxin response factor (Fragment)	Eukaryota	Cajanus cajan	301.5	1e-86
A0A314L7C1_NICAT	Auxin response factor	Eukaryota	Nicotiana attenuata	301.3	1.2e-86
A0A446YRA9_TRITD	Auxin response factor	Eukaryota	Triticum turgidum subsp. durum	301.2	1.2e-86
A0A5A7RIN4_STRAF	Auxin response factor	Eukaryota	Striga asiatica	301.2	1.2e-86
A0A1U8KQK5_GOSHI	Auxin response factor	Eukaryota	Gossypium hirsutum	301.2	1.2e-86
A0A1U8KPS3_GOSHI	Auxin response factor	Eukaryota	Gossypium hirsutum	301.2	1.2e-86
A0A0B0Q0F7_GOSAR	Auxin response factor	Eukaryota	Gossypium arboreum	301.1	1.3e-86
A0A7J9BCE6_GOSGO	Auxin response factor	Eukaryota	Gossypium gossypioides	301.1	1.3e-86
A0A2P5YSA6_GOSBA	Auxin response factor	Eukaryota	Gossypium barbadense	301.1	1.3e-86
A0A0D2NM47_GOSRA	Auxin response factor	Eukaryota	Gossypium raimondii	301.1	1.3e-86
A0A7J9DFR7_9ROSI	Auxin response factor	Eukaryota	Gossypium trilobum	301.1	1.3e-86
A0A446XRQ8_TRITD	Auxin response factor	Eukaryota	Triticum turgidum subsp. durum	301.1	1.3e-86
A0A5D2W8B6_GOSMU	Auxin response factor	Eukaryota	Gossypium mustelinum	301.1	1.3e-86
A0A2P5F7V6_TREOI	Auxin response factor	Eukaryota	Trema orientale	301.1	1.3e-86
A0A5D2W692_GOSMU	Auxin response factor	Eukaryota	Gossypium mustelinum	301.1	1.3e-86
A0A1U8KY74_GOSHI	Auxin response factor	Eukaryota	Gossypium hirsutum	301.1	1.3e-86
A0A7J8TUM1_9ROSI	Auxin response factor	Eukaryota	Gossypium klotzschianum	301.1	1.3e-86
A0A7J8LDC6_9ROSI	Auxin response factor	Eukaryota	Gossypium lobatum	301.1	1.4e-86
A0A1S3ZLE9_TOBAC	Auxin response factor	Eukaryota	Nicotiana tabacum	301	1.4e-86
A0A287VZ72_HORVV	Auxin response factor	Eukaryota	Hordeum vulgare subsp. vulgare	301	1.4e-86
A0A7J8Z298_9ROSI	Auxin response factor	Eukaryota	Gossypium laxum	300.9	1.5e-86
A0A1J7HQ89_LUPAN	Auxin response factor	Eukaryota	Lupinus angustifolius	300.8	1.6e-86
A0A103Y265_CYNCS	Auxin response factor	Eukaryota	Cynara cardunculus var. scolymus	300.8	1.7e-86
A0A2R6RML3_ACTCC	Auxin response factor	Eukaryota	Actinidia chinensis var. chinensis	300.8	1.7e-86
A0A164VDX2_DAUCS	Auxin response factor	Eukaryota	Daucus carota subsp. sativus	300.7	1.7e-86
A0A446YR89_TRITD	Auxin response factor	Eukaryota	Triticum turgidum subsp. durum	300.6	1.8e-86
A0A2R6PZL8_ACTCC	Auxin response factor	Eukaryota	Actinidia chinensis var. chinensis	300.6	1.8e-86
A0A2U1L852_ARTAN	Auxin response factor	Eukaryota	Artemisia annua	300.6	1.9e-86
A0A1S3CRF4_CUCME	Auxin response factor	Eukaryota	Cucumis melo	300.6	1.9e-86
A0A1S3CRE2_CUCME	Auxin response factor	Eukaryota	Cucumis melo	300.6	1.9e-86
A0A0A0LE69_CUCSA	Auxin response factor	Eukaryota	Cucumis sativus	300.5	2e-86
A0A1U8GK35_CAPAN	Auxin response factor	Eukaryota	Capsicum annuum	300.3	2.3e-86
A0A2P5X3W6_GOSBA	Auxin response factor	Eukaryota	Gossypium barbadense	300.3	2.3e-86
B9R865_RICCO	Auxin response factor	Eukaryota	Ricinus communis	300.1	2.6e-86
A0A6J1C1B7_MOMCH	Auxin response factor	Eukaryota	Momordica charantia	300.1	2.7e-86
A0A6J1C086_MOMCH	Auxin response factor	Eukaryota	Momordica charantia	300.1	2.7e-86
A0A6P3ZWQ6_ZIZJJ	Auxin response factor	Eukaryota	Ziziphus jujuba	300	2.8e-86
A0A5J9SR57_9POAL	Auxin response factor	Eukaryota	Eragrostis curvula	299.6	3.8e-86
A0A5D3AC47_GOSMU	Auxin response factor	Eukaryota	Gossypium mustelinum	299.5	4.1e-86
A0A2P5E9Y5_TREOI	Auxin response factor	Eukaryota	Trema orientale	299.5	4.2e-86
A0A2G2X1T3_CAPBA	Auxin response factor	Eukaryota	Capsicum baccatum	299.5	4.2e-86
A0A1U7WX33_NICSY	Auxin response factor	Eukaryota	Nicotiana sylvestris	299.2	5.1e-86
A0A6A2XYC3_HIBSY	Auxin response factor	Eukaryota	Hibiscus syriacus	299.2	5.1e-86
A0A0B0PWE1_GOSAR	Auxin response factor	Eukaryota	Gossypium arboreum	299.1	5.2e-86
A0A1S4BES5_TOBAC	Auxin response factor	Eukaryota	Nicotiana tabacum	299	5.6e-86
A0A6P6AWB5_DURZI	Auxin response factor	Eukaryota	Durio zibethinus	298.9	6.1e-86
A0A6P6AW86_DURZI	Auxin response factor	Eukaryota	Durio zibethinus	298.9	6.1e-86
A0A287VZA3_HORVV	Auxin response factor	Eukaryota	Hordeum vulgare subsp. vulgare	298.5	8.3e-86
A0A1U8PZM6_NELNU	Auxin response factor	Eukaryota	Nelumbo nucifera	298.4	9.1e-86
A0A1U8PZN2_NELNU	Auxin response factor	Eukaryota	Nelumbo nucifera	298.3	9.1e-86
A0A2P5DBW3_PARAD	Auxin response factor	Eukaryota	Parasponia andersonii	298.2	1e-85
A0A200QQU9_9MAGN	Auxin response factor	Eukaryota	Macleaya cordata	298.1	1.1e-85
A0A7J9IMB3_9ROSI	Auxin response factor	Eukaryota	Gossypium armourianum	298	1.2e-85
A0A6A2WU07_HIBSY	Auxin response factor	Eukaryota	Hibiscus syriacus	297.9	1.3e-85
A0A445JWA2_GLYSO	Auxin response factor	Eukaryota	Glycine soja	297.7	1.4e-85
A0A5N6PYS1_9ASTR	Auxin response factor	Eukaryota	Mikania micrantha	297.6	1.6e-85
A0A4Y7IV79_PAPSO	Auxin response factor	Eukaryota	Papaver somniferum	297.5	1.6e-85
A0A6I9S724_ELAGV	Auxin response factor	Eukaryota	Elaeis guineensis var. tenera	297.4	1.8e-85
A0A7J0DPD0_9ERIC	Auxin response factor	Eukaryota	Actinidia rufa	297.4	1.8e-85
A0A6J1IWN6_CUCMA	Auxin response factor	Eukaryota	Cucurbita maxima	297.3	1.9e-85
A0A6J1IZD7_CUCMA	Auxin response factor	Eukaryota	Cucurbita maxima	297.3	2e-85
A0A6J1J2P9_CUCMA	Auxin response factor	Eukaryota	Cucurbita maxima	297.2	2e-85
A0A251V5D5_HELAN	Auxin response factor	Eukaryota	Helianthus annuus	297.2	2e-85
F6H071_VITVI	Auxin response factor	Eukaryota	Vitis vinifera	297.2	2e-85
A0A7N2KT36_QUELO	Auxin response factor	Eukaryota	Quercus lobata	297.2	2.1e-85
A0A314Z6S2_PRUYE	Auxin response factor	Eukaryota	Prunus yedoensis var. nudiflora	297.1	2.3e-85
A0A4D9AHP1_SALSN	Auxin response factor	Eukaryota	Salvia splendens	297	2.3e-85
A0A540M1E0_MALBA	Auxin response factor	Eukaryota	Malus baccata	297	2.3e-85
A0A6J1IB37_CUCMA	Auxin response factor	Eukaryota	Cucurbita maxima	296.7	2.9e-85
A0A6J1IES0_CUCMA	Auxin response factor	Eukaryota	Cucurbita maxima	296.7	2.9e-85
A0A4U5Q0W7_POPAL	Auxin response factor	Eukaryota	Populus alba	296.6	3.1e-85
A0A2K2ALJ1_POPTR	Auxin response factor	Eukaryota	Populus trichocarpa	296.5	3.3e-85
A0A6P6B669_DURZI	Auxin response factor	Eukaryota	Durio zibethinus	296.4	3.5e-85
A0A5P1EGC0_ASPOF	Auxin-responsive protein	Eukaryota	Asparagus officinalis	296.4	3.6e-85
A0A5N5NMN0_9ROSI	Auxin response factor	Eukaryota	Salix brachista	296.3	3.9e-85
A0A6A5M2I9_LUPAL	Auxin response factor	Eukaryota	Lupinus albus	296.2	4.1e-85
A0A6P5TVE7_PRUAV	Auxin response factor	Eukaryota	Prunus avium	296.2	4.2e-85
A0A6P5TVE9_PRUAV	Auxin response factor	Eukaryota	Prunus avium	296.2	4.3e-85
A0A251R8W3_PRUPE	Auxin response factor	Eukaryota	Prunus persica	296.1	4.3e-85
A0A5J5ACL4_9ASTE	Auxin response factor	Eukaryota	Nyssa sinensis	296.1	4.3e-85
A0A5E4F719_PRUDU	Auxin response factor	Eukaryota	Prunus dulcis	296.1	4.4e-85
A0A5A7P1I3_STRAF	Auxin response factor	Eukaryota	Striga asiatica	296.1	4.5e-85
A0A7J7G678_CAMSI	Auxin response factor	Eukaryota	Camellia sinensis	296.1	4.5e-85
A0A6J5W6R8_PRUAR	Auxin response factor	Eukaryota	Prunus armeniaca	296.1	4.5e-85
A0A443P1L2_9MAGN	Auxin response factor	Eukaryota	Cinnamomum micranthum f. kanehirae	296	4.7e-85
A0A498HSP0_MALDO	Auxin response factor	Eukaryota	Malus domestica	296	4.7e-85
A0A2J6KDB8_LACSA	Auxin response factor	Eukaryota	Lactuca sativa	295.9	5e-85
A0A6P6URL2_COFAR	Auxin response factor	Eukaryota	Coffea arabica	295.9	5.1e-85
A0A6S7LIE7_LACSI	Auxin response factor	Eukaryota	Lactuca saligna	295.9	5.1e-85
A0A3S3QJ73_9MAGN	Auxin response factor	Eukaryota	Cinnamomum micranthum f. kanehirae	295.8	5.5e-85
A0A251U9H3_HELAN	Auxin response factor	Eukaryota	Helianthus annuus	295.8	5.5e-85
A0A200QQ87_9MAGN	Auxin-responsive protein	Eukaryota	Macleaya cordata	295.6	6.4e-85
A0A6A2ZE70_HIBSY	Auxin response factor	Eukaryota	Hibiscus syriacus	295.5	7e-85
A0A068UFS9_COFCA	Auxin response factor	Eukaryota	Coffea canephora	295.3	7.9e-85
A0A6P6UJP8_COFAR	Auxin response factor	Eukaryota	Coffea arabica	295.3	8e-85
A0A2P6PZ09_ROSCH	Auxin response factor	Eukaryota	Rosa chinensis	295.1	8.7e-85
A0A540MGR8_MALBA	Auxin response factor	Eukaryota	Malus baccata	295	9.4e-85
A0A5N5HNJ0_9ROSA	Auxin response factor	Eukaryota	Pyrus ussuriensis x Pyrus communis	295	9.8e-85
A0A7J7D3A4_TRIWF	Auxin response factor	Eukaryota	Tripterygium wilfordii	295	9.9e-85
A0A446V6Y0_TRITD	Auxin response factor	Eukaryota	Triticum turgidum subsp. durum	294.6	1.3e-84
A0A446W508_TRITD	Auxin response factor	Eukaryota	Triticum turgidum subsp. durum	294.2	1.7e-84
A0A2Z7BY83_9LAMI	Auxin response factor	Eukaryota	Dorcoceras hygrometricum	294.1	1.8e-84
A0A5N5MRX0_9ROSI	Auxin response factor	Eukaryota	Salix brachista	293.6	2.7e-84
A0A6P6A3Q5_DURZI	Auxin response factor	Eukaryota	Durio zibethinus	293.4	3e-84
A0A2K2BCD3_POPTR	Auxin response factor	Eukaryota	Populus trichocarpa	293.4	3.1e-84
A0A4U5QHH1_POPAL	Auxin response factor	Eukaryota	Populus alba	293.3	3.2e-84
A0A804HTL5_MUSAM	Uncharacterized protein	Eukaryota	Musa acuminata subsp. malaccensis	293.3	3.3e-84
A0A199W338_ANACO	Auxin response factor	Eukaryota	Ananas comosus	293.2	3.4e-84
A0A4S8JPJ8_MUSBA	Auxin response factor	Eukaryota	Musa balbisiana	293.2	3.4e-84
A0A6A2X899_HIBSY	Auxin response factor	Eukaryota	Hibiscus syriacus	293	4e-84
A0A4Y7J3I2_PAPSO	Uncharacterized protein	Eukaryota	Papaver somniferum	292.9	4.3e-84
A0A7N0T8B6_KALFE	Auxin response factor	Eukaryota	Kalanchoe fedtschenkoi	292.7	5e-84
A0A446V6V9_TRITD	Auxin response factor	Eukaryota	Triticum turgidum subsp. durum	292.7	5e-84
A0A7N0ZSH9_KALFE	Auxin response factor	Eukaryota	Kalanchoe fedtschenkoi	292.6	5.1e-84
A0A7N0T7M0_KALFE	Auxin response factor	Eukaryota	Kalanchoe fedtschenkoi	292.6	5.3e-84
A0A445J908_GLYSO	Auxin response factor	Eukaryota	Glycine soja	292.4	5.9e-84
K7L4N0_SOYBN	Auxin response factor	Eukaryota	Glycine max	292.4	5.9e-84
A0A328DTE9_9ASTE	Auxin response factor	Eukaryota	Cuscuta australis	292.3	6.5e-84
A0A445J906_GLYSO	Auxin response factor	Eukaryota	Glycine soja	292.3	6.6e-84
A0A446W513_TRITD	Auxin response factor	Eukaryota	Triticum turgidum subsp. durum	292.3	6.7e-84
A0A7J7DLE7_TRIWF	Auxin response factor	Eukaryota	Tripterygium wilfordii	292.1	7.5e-84
A0A5B6UUT6_9ROSI	Auxin response factor	Eukaryota	Gossypium australe	291.6	1.1e-83
A0A1E5WG90_9POAL	Auxin-responsive protein	Eukaryota	Dichanthelium oligosanthes	291.5	1.2e-83
A0A4S4EN57_CAMSI	Auxin response factor	Eukaryota	Camellia sinensis var. sinensis	291.5	1.2e-83
A0A4D9C254_SALSN	Auxin response factor	Eukaryota	Salvia splendens	291.4	1.2e-83
A0A6A2XQB5_HIBSY	Auxin response factor	Eukaryota	Hibiscus syriacus	290.7	2e-83
A0A446V6T3_TRITD	Auxin response factor	Eukaryota	Triticum turgidum subsp. durum	290.7	2e-83
A0A7J0FJE2_9ERIC	Auxin response factor	Eukaryota	Actinidia rufa	290.4	2.4e-83
A0A2U1KLK1_ARTAN	Auxin-responsive protein	Eukaryota	Artemisia annua	290.2	2.9e-83
A0A2I4DIP8_JUGRE	Auxin response factor	Eukaryota	Juglans regia	290.1	3.1e-83
A0A2I4DIP4_JUGRE	Auxin response factor	Eukaryota	Juglans regia	289.9	3.4e-83
A0A7J8Y8C0_GOSAI	Auxin response factor (Fragment)	Eukaryota	Gossypium aridum	289.6	4.4e-83
A0A2J6KUI9_LACSA	Auxin response factor	Eukaryota	Lactuca sativa	289.1	6e-83
A0A6S7PNX0_LACSI	Auxin response factor	Eukaryota	Lactuca saligna	289.1	6.2e-83
A0A6I9RNR6_ELAGV	Auxin response factor	Eukaryota	Elaeis guineensis var. tenera	289	6.8e-83
A0A7J9M8D7_GOSSC	Auxin-responsive protein	Eukaryota	Gossypium schwendimanii	288.4	1e-82
A0A1R3L690_ASPOF	PB1 domain-containing protein	Eukaryota	Asparagus officinalis	288	1.3e-82
A0A5N6LPH6_9ASTR	Auxin response factor	Eukaryota	Mikania micrantha	287.7	1.6e-82
A0A7J0GI38_9ERIC	Auxin response factor	Eukaryota	Actinidia rufa	287.5	1.9e-82
A0A0D2TMS8_GOSRA	Auxin response factor	Eukaryota	Gossypium raimondii	287.4	2.1e-82
A0A4S8IHA8_MUSBA	Auxin-responsive protein	Eukaryota	Musa balbisiana	287	2.8e-82
A0A3N6UE96_BRACR	Auxin response factor	Eukaryota	Brassica cretica	286.9	2.9e-82
A0A804HPW1_MUSAM	Uncharacterized protein	Eukaryota	Musa acuminata subsp. malaccensis	286.8	3.2e-82
A0A7J9ERQ3_9ROSI	PB1 domain-containing protein	Eukaryota	Gossypium trilobum	286.6	3.6e-82
A0A5D2UYN6_GOSMU	Auxin response factor	Eukaryota	Gossypium mustelinum	286.6	3.7e-82
A0A2P5XDN6_GOSBA	Auxin response factor	Eukaryota	Gossypium barbadense	286.6	3.7e-82
A0A6A5N6Z4_LUPAL	Uncharacterized protein	Eukaryota	Lupinus albus	286.3	4.4e-82
A0A5D2XI49_GOSMU	Auxin response factor	Eukaryota	Gossypium mustelinum	286.3	4.6e-82
A0A7J9HD08_9ROSI	Auxin response factor (Fragment)	Eukaryota	Gossypium harknessii	286.1	5.1e-82
A0A7J8MLH2_9ROSI	Auxin response factor (Fragment)	Eukaryota	Gossypium lobatum	286.1	5.1e-82
A0A7J9JQX8_9ROSI	Auxin response factor	Eukaryota	Gossypium armourianum	286	5.5e-82
A0A7J9EPA7_9ROSI	Auxin response factor	Eukaryota	Gossypium trilobum	286	5.7e-82
A0A7J8SBE0_GOSDV	Auxin response factor	Eukaryota	Gossypium davidsonii	285.9	5.8e-82
A0A7J8V7G7_9ROSI	Auxin response factor	Eukaryota	Gossypium klotzschianum	285.9	5.8e-82
A0A7J9HQL3_9ROSI	Auxin response factor (Fragment)	Eukaryota	Gossypium harknessii	285.9	5.8e-82
A0A7N0R9R5_KALFE	Auxin response factor	Eukaryota	Kalanchoe fedtschenkoi	285.9	5.9e-82
A0A7J8VLD7_9ROSI	Auxin response factor (Fragment)	Eukaryota	Gossypium klotzschianum	285.8	6.5e-82
A0A7J8MY90_9ROSI	Auxin response factor (Fragment)	Eukaryota	Gossypium lobatum	285.8	6.5e-82
A0A7J9F3L9_9ROSI	Auxin response factor (Fragment)	Eukaryota	Gossypium trilobum	285.7	6.8e-82
A0A7J9K1R8_9ROSI	Auxin response factor (Fragment)	Eukaryota	Gossypium armourianum	285.7	6.9e-82
A0A1E5W5S8_9POAL	Auxin response factor 12	Eukaryota	Dichanthelium oligosanthes	285.3	8.8e-82
A0A2K1L856_PHYPA	Auxin response factor	Eukaryota	Physcomitrium patens	285.2	9.4e-82
A0A7J0GI31_9ERIC	Auxin response factor	Eukaryota	Actinidia rufa	285.2	9.5e-82
A0A287QB50_HORVV	Auxin response factor	Eukaryota	Hordeum vulgare subsp. vulgare	285.2	9.6e-82
A0A5N6R8G2_9ROSI	Auxin response factor	Eukaryota	Carpinus fangiana	285.2	9.7e-82
A0A804HTL4_MUSAM	Uncharacterized protein	Eukaryota	Musa acuminata subsp. malaccensis	284.9	1.2e-81
A0A804HTL6_MUSAM	Uncharacterized protein	Eukaryota	Musa acuminata subsp. malaccensis	284.8	1.3e-81
A0A0Q3P813_BRADI	Auxin response factor	Eukaryota	Brachypodium distachyon	284.6	1.5e-81
A0A0P0WG28_ORYSJ	Auxin response factor (Fragment)	Eukaryota	Oryza sativa subsp. japonica	284.6	1.5e-81
I1J310_BRADI	Auxin response factor	Eukaryota	Brachypodium distachyon	284.6	1.5e-81
A0A6A3AP90_HIBSY	Auxin response factor	Eukaryota	Hibiscus syriacus	284.4	1.7e-81
A0A7N0V6I5_KALFE	Auxin response factor	Eukaryota	Kalanchoe fedtschenkoi	283.9	2.4e-81
A0A0N7KJV7_ORYSJ	Auxin response factor	Eukaryota	Oryza sativa subsp. japonica	283.7	2.8e-81
A0A4U6WAA7_SETVI	Auxin response factor	Eukaryota	Setaria viridis	283.7	2.8e-81
A0A446XCV0_TRITD	Auxin response factor	Eukaryota	Triticum turgidum subsp. durum	283.7	2.9e-81
ARFK_ORYSJ	Auxin response factor 11	Eukaryota	Oryza sativa subsp. japonica	283.6	3.1e-81
ARFK_ORYSI	Auxin response factor 11	Eukaryota	Oryza sativa subsp. indica	283.6	3.1e-81
A0A0D9ZS17_9ORYZ	Auxin response factor	Eukaryota	Oryza glumipatula	283.3	3.7e-81
A0A0E0H738_ORYNI	Auxin response factor	Eukaryota	Oryza nivara	283.2	3.9e-81
A0A0D9X9V5_9ORYZ	Auxin response factor	Eukaryota	Leersia perrieri	282.5	6.5e-81
A0A2I0AYF1_9ASPA	Auxin response factor	Eukaryota	Apostasia shenzhenica	282.1	8.5e-81
A0A0D3D7Z1_BRAOL	Auxin response factor	Eukaryota	Brassica oleracea var. oleracea	282	9.3e-81
A0A078JAY4_BRANA	Auxin response factor	Eukaryota	Brassica napus	282	9.3e-81
J3M2D2_ORYBR	Auxin response factor	Eukaryota	Oryza brachyantha	281.8	1.1e-80
A0A0E0KWE2_ORYPU	Auxin response factor	Eukaryota	Oryza punctata	281.5	1.3e-80
A0A444DU73_ENSVE	Auxin response factor	Eukaryota	Ensete ventricosum	281.5	1.4e-80
A0A1P8AQ60_ARATH	Auxin response factor	Eukaryota	Arabidopsis thaliana	281.4	1.4e-80
ARFE_ARATH	Auxin response factor 5	Eukaryota	Arabidopsis thaliana	281.3	1.5e-80
A0A804HTK6_MUSAM	Uncharacterized protein	Eukaryota	Musa acuminata subsp. malaccensis	281.1	1.8e-80
A0A6J0K1X9_RAPSA	Auxin response factor	Eukaryota	Raphanus sativus	280.9	2.1e-80
A0A1S4BWY2_TOBAC	Auxin response factor	Eukaryota	Nicotiana tabacum	280.9	2.1e-80
A0A6D2IVR4_9BRAS	Auxin response factor	Eukaryota	Microthlaspi erraticum	280.7	2.4e-80
A0A565AR76_9BRAS	Auxin response factor	Eukaryota	Arabis nemorensis	280.6	2.4e-80
V4MSL0_EUTSA	Auxin response factor	Eukaryota	Eutrema salsugineum	280.6	2.4e-80
A0A3L6Q5T4_PANMI	Auxin response factor	Eukaryota	Panicum miliaceum	280.6	2.5e-80
A0A2U1NBS8_ARTAN	Auxin response factor	Eukaryota	Artemisia annua	280.6	2.5e-80
A0A2T7D1E2_9POAL	Auxin response factor	Eukaryota	Panicum hallii var. hallii	280.5	2.6e-80
D7KI68_ARALL	Auxin response factor	Eukaryota	Arabidopsis lyrata subsp. lyrata	280.5	2.7e-80
A0A1U8PFI5_GOSHI	Auxin response factor	Eukaryota	Gossypium hirsutum	280.5	2.7e-80
A0A1U8PCW2_GOSHI	Auxin response factor	Eukaryota	Gossypium hirsutum	280.5	2.7e-80
A0A1B6PNX4_SORBI	Auxin response factor	Eukaryota	Sorghum bicolor	280.5	2.8e-80
C5Y9Z0_SORBI	Auxin response factor	Eukaryota	Sorghum bicolor	280.5	2.8e-80
A0A287QB74_HORVV	Auxin response factor	Eukaryota	Hordeum vulgare subsp. vulgare	280.1	3.5e-80
A0A446LI97_TRITD	Auxin response factor	Eukaryota	Triticum turgidum subsp. durum	279.9	4.1e-80
A0A3B6CE07_WHEAT	Auxin response factor	Eukaryota	Triticum aestivum	279.8	4.4e-80
A0A3B6CE16_WHEAT	Auxin response factor	Eukaryota	Triticum aestivum	279.8	4.4e-80
A0A5J9VBF5_9POAL	Auxin response factor	Eukaryota	Eragrostis curvula	279.8	4.4e-80
A0A446MRY5_TRITD	Auxin response factor	Eukaryota	Triticum turgidum subsp. durum	279.8	4.5e-80
A0A446MRY6_TRITD	Auxin response factor	Eukaryota	Triticum turgidum subsp. durum	279.8	4.5e-80
A0A3B6DJT8_WHEAT	Auxin response factor	Eukaryota	Triticum aestivum	279.8	4.5e-80
A0A446MS41_TRITD	Auxin response factor	Eukaryota	Triticum turgidum subsp. durum	279.7	4.6e-80
A0A3B6DKR2_WHEAT	Auxin response factor	Eukaryota	Triticum aestivum	279.7	4.6e-80
A0A446LI67_TRITD	Auxin response factor	Eukaryota	Triticum turgidum subsp. durum	279.7	4.6e-80
A0A3B6B5X6_WHEAT	Auxin response factor	Eukaryota	Triticum aestivum	279.7	4.6e-80
A0A446MRW4_TRITD	Auxin response factor	Eukaryota	Triticum turgidum subsp. durum	279.7	4.8e-80
A0A446LID8_TRITD	Auxin response factor	Eukaryota	Triticum turgidum subsp. durum	279.6	4.9e-80
A0A453D3W4_AEGTS	Auxin response factor	Eukaryota	Aegilops tauschii subsp. strangulata	279.4	5.9e-80
K3Z3K3_SETIT	Auxin response factor	Eukaryota	Setaria italica	279.2	6.7e-80
A0A1U8AD07_NELNU	Auxin response factor	Eukaryota	Nelumbo nucifera	279.1	7.4e-80
A0A5D2Z7G3_GOSMU	Auxin response factor	Eukaryota	Gossypium mustelinum	279	7.8e-80
A0A6G1BSI0_9ORYZ	Auxin response factor	Eukaryota	Oryza meyeriana var. granulata	278.9	8.1e-80
A0A5A7PGQ0_STRAF	Auxin response factor	Eukaryota	Striga asiatica	278.9	8.5e-80
A0A6G1BSA0_9ORYZ	Auxin response factor	Eukaryota	Oryza meyeriana var. granulata	278.8	9e-80
A0A087H7S5_ARAAL	Auxin response factor	Eukaryota	Arabis alpina	278.7	9.7e-80
A0A446TUM5_TRITD	Auxin response factor	Eukaryota	Triticum turgidum subsp. durum	278.3	1.3e-79
A0A446SNS8_TRITD	Auxin response factor	Eukaryota	Triticum turgidum subsp. durum	278.3	1.3e-79
A0A3B6KA15_WHEAT	Auxin response factor	Eukaryota	Triticum aestivum	278.3	1.3e-79
D8R1E2_SELML	Auxin response factor	Eukaryota	Selaginella moellendorffii	278.2	1.4e-79
A0A5J9TYW8_9POAL	Auxin response factor	Eukaryota	Eragrostis curvula	278.1	1.4e-79
A0A3L6PYC8_PANMI	Auxin response factor	Eukaryota	Panicum miliaceum	278.1	1.5e-79
H9B4C6_BRARP	Auxin response factor	Eukaryota	Brassica rapa subsp. pekinensis	277.9	1.7e-79
A0A0E0DJY3_9ORYZ	Auxin-responsive protein	Eukaryota	Oryza meridionalis	277.9	1.7e-79
A0A453JM79_AEGTS	Auxin response factor	Eukaryota	Aegilops tauschii subsp. strangulata	277.9	1.7e-79
A0A397YK02_BRACM	Auxin response factor	Eukaryota	Brassica campestris	277.9	1.7e-79
A0A2U1NC61_ARTAN	Auxin response factor	Eukaryota	Artemisia annua	277.8	1.8e-79
A0A6A6N638_HEVBR	Auxin response factor	Eukaryota	Hevea brasiliensis	277.7	1.9e-79
A0A078GW89_BRANA	Auxin response factor	Eukaryota	Brassica napus	277.6	2.1e-79
A0A397YXN3_BRACM	Auxin response factor	Eukaryota	Brassica campestris	277.6	2.1e-79
A0A3B6MLT0_WHEAT	Auxin response factor	Eukaryota	Triticum aestivum	277.2	2.7e-79
A0A6J0KPH4_RAPSA	Auxin response factor	Eukaryota	Raphanus sativus	277	3.2e-79
A0A4U6V742_SETVI	Auxin response factor	Eukaryota	Setaria viridis	276.8	3.7e-79
A0A4V6D921_SETVI	Auxin response factor	Eukaryota	Setaria viridis	276.8	3.7e-79
A0A6J0JVI3_RAPSA	Auxin response factor	Eukaryota	Raphanus sativus	276.8	3.7e-79
A0A1U7VX44_NICSY	Auxin response factor	Eukaryota	Nicotiana sylvestris	276.7	3.9e-79
A0A804M8R7_MAIZE	Uncharacterized protein	Eukaryota	Zea mays	276.7	4e-79
A0A804M8R9_MAIZE	Uncharacterized protein	Eukaryota	Zea mays	276.6	4.3e-79
D9HNT1_MAIZE	Auxin response factor	Eukaryota	Zea mays	276.6	4.3e-79
A0A804JQE1_MUSAM	Uncharacterized protein	Eukaryota	Musa acuminata subsp. malaccensis	276.6	4.3e-79
A0A804JQE2_MUSAM	Uncharacterized protein	Eukaryota	Musa acuminata subsp. malaccensis	276.5	4.4e-79
A0A078HRG6_BRANA	Auxin response factor	Eukaryota	Brassica napus	276.5	4.6e-79
A0A0D3CBN2_BRAOL	Auxin response factor	Eukaryota	Brassica oleracea var. oleracea	276.5	4.6e-79
A0A804RN48_MAIZE	Uncharacterized protein	Eukaryota	Zea mays	276.4	4.8e-79
A0A804RIS4_MAIZE	Uncharacterized protein	Eukaryota	Zea mays	276.4	4.9e-79
D9HNV6_MAIZE	Auxin response factor	Eukaryota	Zea mays	276.4	4.9e-79
A0A2G5DKA0_AQUCA	Auxin response factor	Eukaryota	Aquilegia coerulea	276.1	6e-79
A0A287JEK1_HORVV	Auxin response factor	Eukaryota	Hordeum vulgare subsp. vulgare	276.1	6.1e-79
D8QS80_SELML	Auxin response factor	Eukaryota	Selaginella moellendorffii	275.6	8.6e-79
S8DN62_9LAMI	Auxin response factor (Fragment)	Eukaryota	Genlisea aurea	275.5	9e-79
A0A5C7HWD8_9ROSI	Auxin response factor	Eukaryota	Acer yangbiense	274.6	1.7e-78
M0WX01_HORVV	Auxin response factor	Eukaryota	Hordeum vulgare subsp. vulgare	274.5	1.8e-78
M0WWZ9_HORVV	Auxin response factor	Eukaryota	Hordeum vulgare subsp. vulgare	274.5	1.8e-78
M0WX00_HORVV	Auxin response factor	Eukaryota	Hordeum vulgare subsp. vulgare	274.5	1.9e-78
A0A5C7H556_9ROSI	Auxin response factor	Eukaryota	Acer yangbiense	274.4	2e-78
A0A2H5MZD6_CITUN	Auxin-responsive protein	Eukaryota	Citrus unshiu	274	2.5e-78
A0A3N6SN49_BRACR	Auxin response factor	Eukaryota	Brassica cretica	274	2.7e-78
A0A0D3DQG9_BRAOL	Auxin response factor	Eukaryota	Brassica oleracea var. oleracea	274	2.7e-78
A0A251PTM3_PRUPE	Auxin response factor	Eukaryota	Prunus persica	273.9	2.8e-78
A0A453NFD1_AEGTS	Auxin response factor	Eukaryota	Aegilops tauschii subsp. strangulata	273.9	2.8e-78
M4DJ15_BRARP	Auxin response factor	Eukaryota	Brassica rapa subsp. pekinensis	273.8	2.9e-78
A0A078JAP5_BRANA	Auxin response factor	Eukaryota	Brassica napus	273.8	3e-78
A0A397YEH0_BRACM	Auxin response factor	Eukaryota	Brassica campestris	273.8	3e-78
A0A453SNW5_AEGTS	Auxin response factor	Eukaryota	Aegilops tauschii subsp. strangulata	273.8	3.1e-78
A0A4D8ZKR0_SALSN	Auxin response factor	Eukaryota	Salvia splendens	273.4	4.1e-78
A0A453NFF0_AEGTS	Auxin response factor	Eukaryota	Aegilops tauschii subsp. strangulata	273.1	4.9e-78
A0A2I0INV8_PUNGR	Auxin response factor	Eukaryota	Punica granatum	273.1	4.9e-78
A0A6P9E2R1_JUGRE	Auxin response factor	Eukaryota	Juglans regia	272.1	9.9e-78
A0A6P9E6Q6_JUGRE	Auxin response factor	Eukaryota	Juglans regia	272	1.1e-77
M7Y6G1_TRIUA	Auxin response factor	Eukaryota	Triticum urartu	271.8	1.2e-77
W1PD69_AMBTC	Auxin response factor	Eukaryota	Amborella trichopoda	271.4	1.6e-77
A0A4U6W5L1_SETVI	Auxin response factor	Eukaryota	Setaria viridis	271.3	1.8e-77
A0A4S4EZ76_CAMSI	Auxin response factor	Eukaryota	Camellia sinensis var. sinensis	271.1	2.1e-77
A0A1D6QSL4_MAIZE	Auxin response factor	Eukaryota	Zea mays	270.9	2.4e-77
A0A1Z5RL73_SORBI	Auxin response factor	Eukaryota	Sorghum bicolor	270.7	2.7e-77
A0A498JBE7_MALDO	Auxin response factor	Eukaryota	Malus domestica	270.4	3.3e-77
A0A5A7Q9V2_STRAF	Auxin response factor	Eukaryota	Striga asiatica	268.6	1.2e-76
A0A804UMZ4_MAIZE	Uncharacterized protein	Eukaryota	Zea mays	268.2	1.5e-76
A0A164YBB0_DAUCS	Auxin response factor	Eukaryota	Daucus carota subsp. sativus	267.2	3.1e-76
A0A453R105_AEGTS	Auxin response factor	Eukaryota	Aegilops tauschii subsp. strangulata	267.1	3.3e-76
A0A7J8XW46_GOSAI	Auxin response factor (Fragment)	Eukaryota	Gossypium aridum	267.1	3.4e-76
A0A251UQL5_HELAN	Auxin response factor	Eukaryota	Helianthus annuus	266.8	4.3e-76
A0A427B5A3_ENSVE	Auxin response factor	Eukaryota	Ensete ventricosum	266.3	5.9e-76
A0A1E5W0B8_9POAL	Auxin response factor	Eukaryota	Dichanthelium oligosanthes	266	7.2e-76
A0A446YBS3_TRITD	Auxin response factor	Eukaryota	Triticum turgidum subsp. durum	265.9	8.2e-76
A0A3B6SCU1_WHEAT	Auxin response factor	Eukaryota	Triticum aestivum	265.9	8.2e-76
A0A3B6TFB3_WHEAT	Auxin response factor	Eukaryota	Triticum aestivum	265.8	8.3e-76
A0A446Y5Y0_TRITD	Auxin response factor	Eukaryota	Triticum turgidum subsp. durum	265.8	8.4e-76
A0A5N6PML8_9ASTR	Auxin response factor	Eukaryota	Mikania micrantha	265.8	8.4e-76
A0A5N6PMI7_9ASTR	Auxin response factor	Eukaryota	Mikania micrantha	265.8	8.8e-76
A0A6P3Z3L1_ZIZJJ	Auxin response factor	Eukaryota	Ziziphus jujuba	265.7	8.9e-76
A0A2J6KJ67_LACSA	Auxin response factor	Eukaryota	Lactuca sativa	265.7	9.2e-76
A0A446X5U5_TRITD	Auxin response factor	Eukaryota	Triticum turgidum subsp. durum	265.7	9.2e-76
A0A3Q7HC54_SOLLC	Auxin response factor	Eukaryota	Solanum lycopersicum	265.6	9.8e-76
A0A804LTL9_MAIZE	Uncharacterized protein	Eukaryota	Zea mays	265.5	1.1e-75
A0A453SNX3_AEGTS	Auxin response factor	Eukaryota	Aegilops tauschii subsp. strangulata	265.4	1.1e-75
A0A4S8J6E3_MUSBA	Auxin-responsive protein	Eukaryota	Musa balbisiana	265.3	1.3e-75
A0A0E0DJY8_9ORYZ	Auxin response factor	Eukaryota	Oryza meridionalis	265.3	1.3e-75
A0A0E0DJZ1_9ORYZ	Auxin response factor	Eukaryota	Oryza meridionalis	265.1	1.4e-75
D8T8Y2_SELML	Auxin response factor	Eukaryota	Selaginella moellendorffii	265.1	1.5e-75
A0A2G2Z230_CAPAN	Auxin response factor	Eukaryota	Capsicum annuum	264.9	1.6e-75
A0A287XGI6_HORVV	Auxin response factor	Eukaryota	Hordeum vulgare subsp. vulgare	264.8	1.8e-75
A0A287XG91_HORVV	Auxin response factor	Eukaryota	Hordeum vulgare subsp. vulgare	264.7	1.8e-75
M0ZQW9_SOLTU	Auxin response factor	Eukaryota	Solanum tuberosum	264.4	2.3e-75
A0A194YLE5_SORBI	Auxin response factor	Eukaryota	Sorghum bicolor	263.8	3.4e-75
A0A446YR62_TRITD	Auxin response factor	Eukaryota	Triticum turgidum subsp. durum	263.8	3.5e-75
A0A6P6FRP5_ZIZJJ	Auxin response factor	Eukaryota	Ziziphus jujuba	263.6	4.2e-75
A0A7J8V8E5_9ROSI	Auxin-responsive protein	Eukaryota	Gossypium klotzschianum	263.4	4.6e-75
A0A2P5VXF9_GOSBA	Auxin response factor	Eukaryota	Gossypium barbadense	263.3	5e-75
A0A7J8SDA5_GOSDV	Auxin-responsive protein	Eukaryota	Gossypium davidsonii	263.2	5.3e-75
A0A446XRM3_TRITD	Auxin response factor	Eukaryota	Triticum turgidum subsp. durum	263	6e-75
A0A453SN13_AEGTS	Auxin response factor	Eukaryota	Aegilops tauschii subsp. strangulata	263	6.2e-75
A0A1E5VYM4_9POAL	Auxin-responsive protein	Eukaryota	Dichanthelium oligosanthes	263	6.3e-75
A0A446YR47_TRITD	Auxin response factor	Eukaryota	Triticum turgidum subsp. durum	263	6.3e-75
A0A446YR86_TRITD	Auxin response factor	Eukaryota	Triticum turgidum subsp. durum	262.9	6.5e-75
A0A446XRM1_TRITD	Auxin response factor	Eukaryota	Triticum turgidum subsp. durum	262.9	6.7e-75
A0A1D6GVH0_MAIZE	Auxin response factor	Eukaryota	Zea mays	262.9	6.8e-75
A0A6P3Z044_ZIZJJ	Auxin response factor	Eukaryota	Ziziphus jujuba	262.6	8.1e-75
A0A4U6V356_SETVI	Auxin response factor	Eukaryota	Setaria viridis	261.2	2.2e-74
K3XUY4_SETIT	Auxin response factor	Eukaryota	Setaria italica	261.2	2.2e-74
A0A1U8IWB7_GOSHI	Auxin response factor	Eukaryota	Gossypium hirsutum	260.5	3.7e-74
A0A4V6DFC3_SETVI	Auxin response factor	Eukaryota	Setaria viridis	259.9	5.6e-74
A0A1Z5RKS4_SORBI	Auxin response factor	Eukaryota	Sorghum bicolor	259.8	5.9e-74
D8QZP3_SELML	Auxin response factor	Eukaryota	Selaginella moellendorffii	258.8	1.2e-73
A0A287WHI3_HORVV	Auxin response factor	Eukaryota	Hordeum vulgare subsp. vulgare	258.5	1.5e-73
A0A2C9W4J1_MANES	Auxin response factor	Eukaryota	Manihot esculenta	257.9	2.3e-73
A0A1S3EFZ1_CICAR	Auxin response factor	Eukaryota	Cicer arietinum	257.5	3e-73
A0A7J9F7C1_9ROSI	Auxin response factor	Eukaryota	Gossypium trilobum	257.3	3.5e-73
A0A453RKK4_AEGTS	Auxin response factor	Eukaryota	Aegilops tauschii subsp. strangulata	257.2	3.7e-73
A0A0E0E608_9ORYZ	Auxin response factor	Eukaryota	Oryza meridionalis	257.2	3.8e-73
A0A0E0AE05_9ORYZ	Auxin response factor	Eukaryota	Oryza glumipatula	257.2	3.8e-73
A0A0E0HV03_ORYNI	Auxin response factor	Eukaryota	Oryza nivara	257.2	3.8e-73
A0A0E0Q2A6_ORYRU	Auxin response factor	Eukaryota	Oryza rufipogon	257.1	3.9e-73
A0A4S8K3H6_MUSBA	Auxin response factor	Eukaryota	Musa balbisiana	256.9	4.6e-73
A0A287XGB6_HORVV	Auxin response factor	Eukaryota	Hordeum vulgare subsp. vulgare	256.7	5.3e-73
A0A103TII5_CYNCS	Auxin response factor	Eukaryota	Cynara cardunculus var. scolymus	256.4	6.7e-73
A0A446W4Y6_TRITD	Auxin response factor	Eukaryota	Triticum turgidum subsp. durum	255.6	1.1e-72
A0A287TIJ8_HORVV	Auxin response factor	Eukaryota	Hordeum vulgare subsp. vulgare	255.6	1.1e-72
A0A3B6TPZ4_WHEAT	Auxin response factor	Eukaryota	Triticum aestivum	255.5	1.3e-72
A0A565CT99_9BRAS	Auxin response factor	Eukaryota	Arabis nemorensis	255.4	1.3e-72
A0A446YBX8_TRITD	Auxin response factor	Eukaryota	Triticum turgidum subsp. durum	255.2	1.5e-72
A0A3B6SBR3_WHEAT	Auxin response factor	Eukaryota	Triticum aestivum	255.2	1.5e-72
A0A7J9HW47_9ROSI	Auxin response factor (Fragment)	Eukaryota	Gossypium harknessii	255.2	1.5e-72
A0A446XCX8_TRITD	Auxin response factor	Eukaryota	Triticum turgidum subsp. durum	255.2	1.6e-72
A0A3B6RI00_WHEAT	Auxin response factor	Eukaryota	Triticum aestivum	255.2	1.6e-72
A0A0E0JVE0_ORYPU	Auxin response factor	Eukaryota	Oryza punctata	255.1	1.6e-72
A0A5A7VCE0_CUCME	Auxin response factor	Eukaryota	Cucumis melo var. makuwa	255	1.7e-72
A0A0E0CFE8_9ORYZ	Auxin response factor	Eukaryota	Oryza meridionalis	255	1.8e-72
A0A453SLC0_AEGTS	Auxin response factor	Eukaryota	Aegilops tauschii subsp. strangulata	254.8	2e-72
M7YI30_TRIUA	Auxin-responsive protein	Eukaryota	Triticum urartu	254.8	2e-72
A0A3L6RZY3_PANMI	Auxin-responsive protein	Eukaryota	Panicum miliaceum	254.3	3e-72
A0A6A2YM26_HIBSY	Auxin response factor	Eukaryota	Hibiscus syriacus	252.6	9.2e-72
A0A0D2RVM9_GOSRA	Auxin response factor	Eukaryota	Gossypium raimondii	252.3	1.2e-71
A0A7J8MCR9_9ROSI	Auxin response factor (Fragment)	Eukaryota	Gossypium lobatum	252.2	1.3e-71
A0A3L6PDP1_PANMI	Auxin response factor	Eukaryota	Panicum miliaceum	252	1.5e-71
A0A0E0CEF2_9ORYZ	Auxin response factor	Eukaryota	Oryza meridionalis	252	1.5e-71
A0A0E0CEF4_9ORYZ	Auxin response factor	Eukaryota	Oryza meridionalis	251.3	2.4e-71
A0A6A2YL31_HIBSY	Auxin response factor 5	Eukaryota	Hibiscus syriacus	251.3	2.4e-71
A0A0Q3J4I0_BRADI	Auxin response factor	Eukaryota	Brachypodium distachyon	251	3e-71
A0A446YBQ2_TRITD	Auxin response factor	Eukaryota	Triticum turgidum subsp. durum	251	3e-71
A0A446XCU4_TRITD	Auxin response factor	Eukaryota	Triticum turgidum subsp. durum	250.9	3.2e-71
A0A0E0LWZ2_ORYPU	Auxin response factor	Eukaryota	Oryza punctata	250.8	3.4e-71
A0A0L9UEW9_PHAAN	Auxin response factor	Eukaryota	Phaseolus angularis	250.7	3.7e-71
A0A453NF79_AEGTS	Auxin response factor	Eukaryota	Aegilops tauschii subsp. strangulata	250.6	4e-71
A0A804JC75_MUSAM	Uncharacterized protein	Eukaryota	Musa acuminata subsp. malaccensis	250.5	4.3e-71
A0A7J8TQG9_9ROSI	PB1 domain-containing protein	Eukaryota	Gossypium klotzschianum	250.4	4.6e-71
A0A4U6UCE2_SETVI	Auxin response factor	Eukaryota	Setaria viridis	250.2	5.1e-71
A0A3L6Q7A6_PANMI	Auxin response factor	Eukaryota	Panicum miliaceum	249.2	1.1e-70
A0A453NAC4_AEGTS	Auxin response factor	Eukaryota	Aegilops tauschii subsp. strangulata	248.7	1.5e-70
A0A7J9DC31_9ROSI	Auxin response factor	Eukaryota	Gossypium trilobum	248.5	1.7e-70
A0A0R0FYA1_SOYBN	Auxin response factor	Eukaryota	Glycine max	248.4	1.9e-70
A0A445GR80_GLYSO	Auxin response factor	Eukaryota	Glycine soja	248.3	1.9e-70
A0A0R0FY86_SOYBN	Auxin response factor	Eukaryota	Glycine max	248.3	1.9e-70
A0A7J8YCE5_GOSAI	Auxin response factor	Eukaryota	Gossypium aridum	248.1	2.2e-70
A0A7J8L9C5_9ROSI	Auxin response factor (Fragment)	Eukaryota	Gossypium lobatum	248	2.5e-70
A0A804JQD9_MUSAM	Uncharacterized protein	Eukaryota	Musa acuminata subsp. malaccensis	247.9	2.6e-70
A0A6A6NHP4_HEVBR	Auxin response factor	Eukaryota	Hevea brasiliensis	247.8	2.8e-70
A0A0E0LWZ4_ORYPU	Auxin response factor	Eukaryota	Oryza punctata	247.6	3.2e-70
A0A287TJ33_HORVV	Auxin response factor	Eukaryota	Hordeum vulgare subsp. vulgare	247.4	3.7e-70
A0A0E0CEF5_9ORYZ	Auxin response factor	Eukaryota	Oryza meridionalis	246.9	5.3e-70
A0A446YBR9_TRITD	Auxin response factor	Eukaryota	Triticum turgidum subsp. durum	246.4	7.3e-70
A0A0E0IEP4_ORYNI	Auxin response factor	Eukaryota	Oryza nivara	246	9.9e-70
A0A2U1L846_ARTAN	Auxin response factor	Eukaryota	Artemisia annua	245.6	1.3e-69
V4N8R7_EUTSA	Auxin response factor	Eukaryota	Eutrema salsugineum	244.4	3.1e-69
A0A6A2WDB6_HIBSY	Auxin response factor	Eukaryota	Hibiscus syriacus	243.6	5.4e-69
A0A7J8XVC7_GOSAI	Auxin response factor	Eukaryota	Gossypium aridum	243.5	5.9e-69
A0A2H5PPM9_CITUN	Auxin response factor	Eukaryota	Citrus unshiu	243.3	6.5e-69
H9B4C8_BRARP	Auxin response factor	Eukaryota	Brassica rapa subsp. pekinensis	243	8e-69
A0A0E0IEP5_ORYNI	Auxin response factor	Eukaryota	Oryza nivara	242.8	9.8e-69
A0A0E0QLB9_ORYRU	Auxin response factor	Eukaryota	Oryza rufipogon	242.7	1e-68
A0A0E0AXS3_9ORYZ	Auxin response factor	Eukaryota	Oryza glumipatula	242.7	1e-68
A0A0D3H288_9ORYZ	Auxin response factor	Eukaryota	Oryza barthii	242.7	1e-68
A0A0E0IEP6_ORYNI	Auxin response factor	Eukaryota	Oryza nivara	242.7	1e-68
A0A6A2Y2Q6_HIBSY	Auxin_resp domain-containing protein	Eukaryota	Hibiscus syriacus	242.6	1.1e-68
A0A397XSR4_BRACM	Auxin response factor	Eukaryota	Brassica campestris	241.7	2e-68
A0A6P9EAK9_JUGRE	Auxin response factor	Eukaryota	Juglans regia	240.9	3.5e-68
A0A6P6FZS5_ZIZJJ	Auxin response factor	Eukaryota	Ziziphus jujuba	240.5	4.9e-68
A0A446YTU3_TRITD	Auxin response factor	Eukaryota	Triticum turgidum subsp. durum	240	6.7e-68
A0A0R0L9C4_SOYBN	Auxin response factor	Eukaryota	Glycine max	240	6.7e-68
A0A498K3A3_MALDO	Auxin response factor	Eukaryota	Malus domestica	239.4	1e-67
A0A5D2Z6T2_GOSMU	Auxin response factor	Eukaryota	Gossypium mustelinum	239.4	1.1e-67
S8CCB4_9LAMI	Auxin response factor (Fragment)	Eukaryota	Genlisea aurea	239.4	1.1e-67
A0A287XNX0_HORVV	Auxin response factor	Eukaryota	Hordeum vulgare subsp. vulgare	239.3	1.1e-67
A0A0D2TKC9_GOSRA	Auxin response factor	Eukaryota	Gossypium raimondii	239	1.4e-67
A0A7J0DVU9_9ERIC	Auxin response factor	Eukaryota	Actinidia rufa	238.9	1.5e-67
A0A5D2XRT7_GOSMU	Auxin response factor	Eukaryota	Gossypium mustelinum	238.7	1.7e-67
A0A0D2S1L9_GOSRA	Auxin response factor	Eukaryota	Gossypium raimondii	238.7	1.7e-67
A0A445I8D4_GLYSO	Auxin response factor	Eukaryota	Glycine soja	238.7	1.8e-67
A0A0D2UML0_GOSRA	Auxin response factor	Eukaryota	Gossypium raimondii	238.3	2.2e-67
A0A3Q7YCH9_CICAR	Auxin response factor	Eukaryota	Cicer arietinum	237.7	3.4e-67
A0A444CTX5_ENSVE	Auxin response factor	Eukaryota	Ensete ventricosum	237.7	3.5e-67
A0A287TNU8_HORVV	Auxin response factor	Eukaryota	Hordeum vulgare subsp. vulgare	237.5	4.1e-67
A0A445BCA4_ARAHY	Auxin response factor	Eukaryota	Arachis hypogaea	236.9	6.2e-67
A0A072TSX9_MEDTR	Auxin response factor	Eukaryota	Medicago truncatula	236.8	6.6e-67
A0A7J9A8D7_9ROSI	Auxin response factor (Fragment)	Eukaryota	Gossypium laxum	236.5	8.1e-67
A0A5D2XHA4_GOSMU	Auxin response factor	Eukaryota	Gossypium mustelinum	236.4	8.5e-67
K7KAF4_SOYBN	Auxin response factor	Eukaryota	Glycine max	236.2	9.9e-67
A0A446XUN8_TRITD	Auxin response factor	Eukaryota	Triticum turgidum subsp. durum	236.2	1e-66
A0A446YTW6_TRITD	Auxin response factor	Eukaryota	Triticum turgidum subsp. durum	236	1.2e-66
A0A287XP94_HORVV	Auxin response factor	Eukaryota	Hordeum vulgare subsp. vulgare	235.3	1.9e-66
A0A444YC55_ARAHY	Auxin response factor	Eukaryota	Arachis hypogaea	235.1	2.2e-66
A0A0G3FH20_MARPO	Auxin response factor	Eukaryota	Marchantia polymorpha	234.7	3e-66
A0A2C9WK86_MANES	Auxin response factor	Eukaryota	Manihot esculenta	234.6	3.2e-66
A0A2C9WEB5_MANES	Auxin response factor	Eukaryota	Manihot esculenta	234.5	3.3e-66
A0A176WDW1_MARPO	Auxin response factor	Eukaryota	Marchantia polymorpha subsp. ruderalis	234.5	3.4e-66
A0A2H5NS14_CITUN	Auxin response factor	Eukaryota	Citrus unshiu	234.4	3.5e-66
A0A2P5XYG9_GOSBA	Auxin response factor	Eukaryota	Gossypium barbadense	234.1	4.4e-66
A0A0R0L0T9_SOYBN	Auxin response factor	Eukaryota	Glycine max	234.1	4.5e-66
A0A0E0DJP8_9ORYZ	Auxin response factor	Eukaryota	Oryza meridionalis	233.9	5.2e-66
A0A446YU32_TRITD	Auxin response factor	Eukaryota	Triticum turgidum subsp. durum	233.5	6.7e-66
A0A444DQB2_ENSVE	Auxin response factor	Eukaryota	Ensete ventricosum	233.2	8.1e-66
A0A453JM88_AEGTS	Auxin response factor	Eukaryota	Aegilops tauschii subsp. strangulata	232.6	1.3e-65
A0A0E0PFA6_ORYRU	Auxin response factor	Eukaryota	Oryza rufipogon	232	1.9e-65
A0A446SNW6_TRITD	Auxin response factor	Eukaryota	Triticum turgidum subsp. durum	231.9	2.1e-65
A0A445GR89_GLYSO	Auxin response factor	Eukaryota	Glycine soja	231.9	2.2e-65
A0A453JM80_AEGTS	Auxin response factor	Eukaryota	Aegilops tauschii subsp. strangulata	231.8	2.3e-65
A0A0D9WAT5_9ORYZ	Auxin response factor	Eukaryota	Leersia perrieri	231.8	2.3e-65
A0A7J6HCE0_CANSA	Auxin response factor	Eukaryota	Cannabis sativa	231.7	2.4e-65
A0A0D3G1B2_9ORYZ	Auxin response factor	Eukaryota	Oryza barthii	231.6	2.5e-65
A0A453JM68_AEGTS	Auxin response factor	Eukaryota	Aegilops tauschii subsp. strangulata	231.4	2.9e-65
A0A453JM94_AEGTS	Auxin response factor	Eukaryota	Aegilops tauschii subsp. strangulata	231.4	2.9e-65
A0A446TUL9_TRITD	Auxin response factor	Eukaryota	Triticum turgidum subsp. durum	231.3	3.2e-65
A0A446XUM2_TRITD	Auxin response factor	Eukaryota	Triticum turgidum subsp. durum	231.2	3.4e-65
A0A6A6KSX8_HEVBR	Auxin response factor	Eukaryota	Hevea brasiliensis	230.8	4.5e-65
A0A7J6FEN9_CANSA	Auxin response factor	Eukaryota	Cannabis sativa	230.6	5.2e-65
A0A287QB26_HORVV	Auxin response factor	Eukaryota	Hordeum vulgare subsp. vulgare	230.5	5.4e-65
A0A287QB40_HORVV	Auxin response factor	Eukaryota	Hordeum vulgare subsp. vulgare	230.5	5.5e-65
[truncated: 4,756 more rows]

## Sheet: CmARF 261-465
Target	Description	Kingdom	Species	Bit Score	E-value
A0A7J6FEN9_CANSA	Auxin response factor	Eukaryota	Cannabis sativa	234.8	3.8e-66
A0A7J6HCE0_CANSA	Auxin response factor	Eukaryota	Cannabis sativa	234.6	4.1e-66
A0A0E0DJY4_9ORYZ	Auxin response factor	Eukaryota	Oryza meridionalis	217.4	7.5e-61
A0A0E0DJY5_9ORYZ	Auxin response factor	Eukaryota	Oryza meridionalis	215.9	2.1e-60
A0A0E0DJY2_9ORYZ	Auxin response factor	Eukaryota	Oryza meridionalis	215.6	2.6e-60
A0A0E0DJY7_9ORYZ	Auxin response factor	Eukaryota	Oryza meridionalis	204.9	4.7e-57
A0A0E0DJY6_9ORYZ	Auxin response factor	Eukaryota	Oryza meridionalis	204.3	7.4e-57
M4CDP6_BRARP	Auxin response factor	Eukaryota	Brassica rapa subsp. pekinensis	171.5	7.2e-47
A0A6A6N638_HEVBR	Auxin response factor	Eukaryota	Hevea brasiliensis	167.2	1.5e-45
A0A4P1QXW8_LUPAN	Auxin response factor	Eukaryota	Lupinus angustifolius	146	4.1e-39
A0A0L9UEW9_PHAAN	Auxin response factor	Eukaryota	Phaseolus angularis	145.5	6e-39
A0A2G9I0T2_9LAMI	Auxin response factor	Eukaryota	Handroanthus impetiginosus	144.3	1.4e-38
A0A1S4AFW3_TOBAC	Auxin response factor	Eukaryota	Nicotiana tabacum	142.3	5.6e-38
A0A1S4AFZ3_TOBAC	Auxin response factor	Eukaryota	Nicotiana tabacum	141.5	9.6e-38
A0A1S4C8F8_TOBAC	Auxin response factor	Eukaryota	Nicotiana tabacum	139.3	4.4e-37
A0A314KJD0_NICAT	Auxin response factor	Eukaryota	Nicotiana attenuata	139.3	4.5e-37
A0A1U7XIL4_NICSY	Auxin response factor	Eukaryota	Nicotiana sylvestris	139.2	4.7e-37
A0A6I9T9S4_SESIN	Auxin response factor	Eukaryota	Sesamum indicum	138.9	6.1e-37
A0A1S4C8Y3_TOBAC	Auxin response factor	Eukaryota	Nicotiana tabacum	138.6	7.3e-37
A0A1U7X7H4_NICSY	Auxin response factor	Eukaryota	Nicotiana sylvestris	138.5	7.8e-37
A0A7N2KN74_QUELO	Auxin response factor	Eukaryota	Quercus lobata	138	1.1e-36
M1BY34_SOLTU	Auxin response factor	Eukaryota	Solanum tuberosum	137.9	1.2e-36
M1BY32_SOLTU	Auxin response factor	Eukaryota	Solanum tuberosum	137.2	1.9e-36
M1BY35_SOLTU	Auxin response factor	Eukaryota	Solanum tuberosum	137.2	1.9e-36
F6HR27_VITVI	Auxin response factor	Eukaryota	Vitis vinifera	137	2.2e-36
A0A4P1R8A5_LUPAN	Auxin response factor	Eukaryota	Lupinus angustifolius	136.7	2.8e-36
A0A5E4F7W3_PRUDU	Auxin response factor	Eukaryota	Prunus dulcis	136.6	2.9e-36
A0A1U7ZKL2_NELNU	Auxin response factor	Eukaryota	Nelumbo nucifera	136.6	2.9e-36
A0A251NN20_PRUPE	Auxin response factor	Eukaryota	Prunus persica	136.6	3e-36
A0A5E4FB28_PRUDU	Auxin response factor	Eukaryota	Prunus dulcis	136.5	3.2e-36
A0A251NN55_PRUPE	Auxin response factor	Eukaryota	Prunus persica	136.5	3.2e-36
A0A061ET58_THECC	Auxin response factor	Eukaryota	Theobroma cacao	136.3	3.8e-36
A0A6P5TXX3_PRUAV	Auxin response factor	Eukaryota	Prunus avium	136.2	4e-36
A0A314V2G3_PRUYE	Auxin response factor	Eukaryota	Prunus yedoensis var. nudiflora	136	4.5e-36
A0A3Q7HYE3_SOLLC	Auxin response factor	Eukaryota	Solanum lycopersicum	135.8	5.2e-36
A0A4D8YTD2_SALSN	Auxin response factor	Eukaryota	Salvia splendens	135.7	5.5e-36
A0A4D8ZHH4_SALSN	Auxin response factor	Eukaryota	Salvia splendens	135.7	5.6e-36
A0A6J5XM20_PRUAR	Auxin response factor	Eukaryota	Prunus armeniaca	135.5	6.3e-36
A0A498IJB3_MALDO	Auxin response factor	Eukaryota	Malus domestica	135.3	7.5e-36
A0A5N5FZ48_9ROSA	Auxin response factor	Eukaryota	Pyrus ussuriensis x Pyrus communis	135.1	8.8e-36
A0A2G2VZR8_CAPBA	Auxin response factor	Eukaryota	Capsicum baccatum	134.9	9.6e-36
A0A2G3BJ95_CAPCH	Auxin response factor	Eukaryota	Capsicum chinense	134.9	9.6e-36
A0A2G2YQ85_CAPAN	Auxin response factor	Eukaryota	Capsicum annuum	134.9	9.6e-36
A0A6I9RYJ1_ELAGV	Auxin response factor	Eukaryota	Elaeis guineensis var. tenera	134.8	1.1e-35
A0A1R3HQK0_COCAP	Auxin response factor	Eukaryota	Corchorus capsularis	134.4	1.4e-35
A0A2K1YYK2_POPTR	Auxin response factor	Eukaryota	Populus trichocarpa	134.3	1.5e-35
A0A1R3HTB6_9ROSI	Auxin response factor	Eukaryota	Corchorus olitorius	134.3	1.5e-35
A0A1S4DPF2_TOBAC	Auxin response factor	Eukaryota	Nicotiana tabacum	133.9	2e-35
V4SMW1_CITCL	Auxin response factor	Eukaryota	Citrus clementina	133.7	2.4e-35
A0A1U8ACS1_NELNU	Auxin response factor	Eukaryota	Nelumbo nucifera	133.2	3.2e-35
A0A2I0KI21_PUNGR	Auxin response factor	Eukaryota	Punica granatum	133.2	3.4e-35
A0A540LJU4_MALBA	Auxin response factor	Eukaryota	Malus baccata	133.1	3.6e-35
A0A1U7YMN7_NICSY	Auxin response factor	Eukaryota	Nicotiana sylvestris	132.9	4e-35
A0A6P4BCZ1_ARADU	Auxin response factor	Eukaryota	Arachis duranensis	132.9	4.2e-35
A0A2R6PEZ0_ACTCC	Auxin response factor	Eukaryota	Actinidia chinensis var. chinensis	132.8	4.3e-35
A0A445BWE8_ARAHY	Auxin response factor	Eukaryota	Arachis hypogaea	132.7	4.7e-35
A0A7N2M798_QUELO	Auxin response factor	Eukaryota	Quercus lobata	132.5	5.3e-35
B9S0L2_RICCO	Auxin response factor	Eukaryota	Ricinus communis	132.5	5.4e-35
A0A0D2P1A1_GOSRA	Auxin response factor	Eukaryota	Gossypium raimondii	132.4	5.5e-35
A0A5D2VNT1_GOSMU	Auxin response factor	Eukaryota	Gossypium mustelinum	132.4	5.7e-35
A0A2I4DMJ9_JUGRE	Auxin response factor	Eukaryota	Juglans regia	132.4	5.9e-35
A0A6P6AR18_DURZI	Auxin response factor	Eukaryota	Durio zibethinus	132.3	6.1e-35
A0A0D2QKM0_GOSRA	Auxin response factor	Eukaryota	Gossypium raimondii	132.3	6.3e-35
A0A5N5LNF0_9ROSI	Auxin response factor	Eukaryota	Salix brachista	132.1	7.1e-35
V4SPI5_CITCL	Auxin response factor	Eukaryota	Citrus clementina	132	7.7e-35
A0A2H5P2B1_CITUN	Auxin response factor	Eukaryota	Citrus unshiu	132	7.7e-35
A0A7J8U1Z7_9ROSI	Auxin response factor	Eukaryota	Gossypium klotzschianum	132	7.8e-35
A0A7J9IDL2_9ROSI	Auxin response factor	Eukaryota	Gossypium harknessii	131.9	8.3e-35
A0A2P6RAT8_ROSCH	Auxin response factor	Eukaryota	Rosa chinensis	131.8	8.5e-35
F6GU14_VITVI	Auxin response factor	Eukaryota	Vitis vinifera	131.8	8.6e-35
A0A287IVR1_HORVV	Auxin response factor	Eukaryota	Hordeum vulgare subsp. vulgare	131.6	9.9e-35
A0A287IVN1_HORVV	Auxin response factor	Eukaryota	Hordeum vulgare subsp. vulgare	131.5	1e-34
A0A5P1EYY5_ASPOF	Auxin response factor	Eukaryota	Asparagus officinalis	131.4	1.2e-34
A0A1U8PXK4_GOSHI	Auxin response factor	Eukaryota	Gossypium hirsutum	131.3	1.2e-34
A0A444Y7V2_ARAHY	Auxin response factor	Eukaryota	Arachis hypogaea	131.1	1.4e-34
A0A0B0MNH7_GOSAR	Auxin response factor	Eukaryota	Gossypium arboreum	131.1	1.4e-34
A0A5D2ZW98_GOSMU	Auxin response factor	Eukaryota	Gossypium mustelinum	131	1.5e-34
A0A804NTL5_MAIZE	Uncharacterized protein	Eukaryota	Zea mays	131	1.6e-34
A0A2P5D7P2_PARAD	Auxin response factor	Eukaryota	Parasponia andersonii	130.9	1.6e-34
A0A5N5GMC2_9ROSA	Auxin response factor	Eukaryota	Pyrus ussuriensis x Pyrus communis	130.8	1.7e-34
D9HNU2_MAIZE	Auxin response factor	Eukaryota	Zea mays	130.8	1.7e-34
A0A4U5QZY0_POPAL	Auxin response factor	Eukaryota	Populus alba	130.8	1.8e-34
A0A498K3A3_MALDO	Auxin response factor	Eukaryota	Malus domestica	130.8	1.8e-34
A0A2P5XUC5_GOSBA	Auxin response factor	Eukaryota	Gossypium barbadense	130.7	1.8e-34
A0A6J0ZU73_9ROSI	Auxin response factor	Eukaryota	Herrania umbratica	130.4	2.3e-34
A0A7J9HNE6_9ROSI	Auxin response factor (Fragment)	Eukaryota	Gossypium harknessii	130.4	2.3e-34
A0A5J5B9M5_9ASTE	Auxin response factor	Eukaryota	Nyssa sinensis	130.4	2.3e-34
A0A1U8PJH9_GOSHI	Auxin response factor	Eukaryota	Gossypium hirsutum	130.4	2.3e-34
A0A0B0MNI0_GOSAR	Auxin response factor	Eukaryota	Gossypium arboreum	130.4	2.4e-34
A0A2H5QU92_CITUN	Auxin response factor	Eukaryota	Citrus unshiu	130.4	2.4e-34
A0A1J6I0H4_NICAT	Auxin response factor	Eukaryota	Nicotiana attenuata	130.4	2.4e-34
W1PEJ1_AMBTC	Auxin response factor	Eukaryota	Amborella trichopoda	130.3	2.4e-34
A0A4S8JKQ1_MUSBA	Auxin response factor	Eukaryota	Musa balbisiana	130.3	2.5e-34
A0A7J8YRS7_GOSAI	Auxin response factor	Eukaryota	Gossypium aridum	130.2	2.7e-34
A0A7J8MK80_9ROSI	Auxin response factor	Eukaryota	Gossypium lobatum	130.1	2.9e-34
A0A1S4C383_TOBAC	Auxin response factor	Eukaryota	Nicotiana tabacum	130	3e-34
A0A6P4CK02_ARADU	Auxin response factor	Eukaryota	Arachis duranensis	130	3.2e-34
A0A1S4C3B7_TOBAC	Auxin response factor	Eukaryota	Nicotiana tabacum	129.9	3.2e-34
A0A7J7CUB9_TRIWF	Auxin response factor	Eukaryota	Tripterygium wilfordii	129.9	3.3e-34
A0A2P5FV55_TREOI	Auxin response factor	Eukaryota	Trema orientale	129.9	3.3e-34
A0A6P5YSY8_DURZI	Auxin response factor	Eukaryota	Durio zibethinus	129.9	3.4e-34
A0A2Z7AXP7_9LAMI	Auxin response factor	Eukaryota	Dorcoceras hygrometricum	129.8	3.4e-34
A0A7J9KZ71_GOSSC	Auxin response factor	Eukaryota	Gossypium schwendimanii	129.8	3.4e-34
A0A4S4DM27_CAMSI	Auxin response factor	Eukaryota	Camellia sinensis var. sinensis	129.8	3.6e-34
A0A445AA04_ARAHY	Auxin response factor	Eukaryota	Arachis hypogaea	129.6	4.1e-34
A0A0B0NWI4_GOSAR	Auxin response factor	Eukaryota	Gossypium arboreum	129.6	4.1e-34
A0A0B0MSB4_GOSAR	Auxin response factor	Eukaryota	Gossypium arboreum	129.5	4.2e-34
A0A7J8XW08_GOSAI	Auxin response factor	Eukaryota	Gossypium aridum	129.5	4.4e-34
A0A2I4EJF3_JUGRE	Auxin response factor	Eukaryota	Juglans regia	129.5	4.5e-34
A0A0D9W780_9ORYZ	Auxin response factor	Eukaryota	Leersia perrieri	129.4	4.6e-34
A0A7J9JPU8_9ROSI	Auxin response factor	Eukaryota	Gossypium armourianum	129.4	4.7e-34
A0A251NUV1_PRUPE	Auxin response factor	Eukaryota	Prunus persica	129.4	4.7e-34
A0A251NUT9_PRUPE	Auxin response factor	Eukaryota	Prunus persica	129.4	4.8e-34
M5W677_PRUPE	Auxin response factor	Eukaryota	Prunus persica	129.3	4.9e-34
A0A5D2Z5P6_GOSMU	Auxin response factor	Eukaryota	Gossypium mustelinum	129.3	4.9e-34
A0A0D9W781_9ORYZ	Auxin response factor	Eukaryota	Leersia perrieri	129.3	5.1e-34
A0A5D2Z400_GOSMU	Auxin response factor	Eukaryota	Gossypium mustelinum	129.3	5.1e-34
A0A7J9ENT3_9ROSI	Auxin response factor	Eukaryota	Gossypium trilobum	129.3	5.1e-34
A0A067JYZ2_JATCU	Auxin response factor	Eukaryota	Jatropha curcas	129.3	5.1e-34
A0A2R6R7X7_ACTCC	Auxin response factor	Eukaryota	Actinidia chinensis var. chinensis	129.2	5.3e-34
S8DI18_9LAMI	Auxin response factor (Fragment)	Eukaryota	Genlisea aurea	129.2	5.4e-34
A0A0D2UJW5_GOSRA	Auxin response factor	Eukaryota	Gossypium raimondii	129.2	5.6e-34
A0A7J9A7F4_9ROSI	Auxin response factor	Eukaryota	Gossypium laxum	129.1	5.7e-34
A0A0D2THJ6_GOSRA	Auxin response factor	Eukaryota	Gossypium raimondii	129.1	5.9e-34
A0A2T7D1E2_9POAL	Auxin response factor	Eukaryota	Panicum hallii var. hallii	129.1	5.9e-34
A0A0K9P4T1_ZOSMR	Auxin response factor	Eukaryota	Zostera marina	129.1	6e-34
A0A5E4ENV8_PRUDU	Auxin response factor	Eukaryota	Prunus dulcis	129	6.1e-34
A0A5E4EPG6_PRUDU	Auxin response factor	Eukaryota	Prunus dulcis	129	6.1e-34
A0A7J9HBZ4_9ROSI	Auxin response factor	Eukaryota	Gossypium harknessii	129	6.2e-34
A0A2G9GAL7_9LAMI	Auxin response factor	Eukaryota	Handroanthus impetiginosus	129	6.2e-34
A0A6J5XSB7_PRUAR	Auxin response factor	Eukaryota	Prunus armeniaca	129	6.2e-34
A0A0D2RYA1_GOSRA	Auxin response factor	Eukaryota	Gossypium raimondii	129	6.2e-34
A0A3L6Q5T4_PANMI	Auxin response factor	Eukaryota	Panicum miliaceum	129	6.3e-34
D9HNT5_MAIZE	Auxin response factor	Eukaryota	Zea mays	129	6.3e-34
A0A0D9VIK6_9ORYZ	Auxin response factor	Eukaryota	Leersia perrieri	129	6.4e-34
A0A443NZR4_9MAGN	Auxin response factor	Eukaryota	Cinnamomum micranthum f. kanehirae	128.9	6.5e-34
A0A5J5BMG2_9ASTE	Auxin response factor	Eukaryota	Nyssa sinensis	128.9	6.7e-34
A0A6A3CXC5_HIBSY	Auxin response factor	Eukaryota	Hibiscus syriacus	128.8	7.1e-34
B9SVC2_RICCO	Auxin response factor	Eukaryota	Ricinus communis	128.8	7.4e-34
A0A5D2UVE1_GOSMU	Auxin response factor	Eukaryota	Gossypium mustelinum	128.7	7.5e-34
A0A7J8V6G0_9ROSI	Auxin response factor	Eukaryota	Gossypium klotzschianum	128.7	7.5e-34
A0A5B6X8E0_9ROSI	Auxin response factor	Eukaryota	Gossypium australe	128.7	7.6e-34
A0A1U8A3S8_NELNU	Auxin response factor	Eukaryota	Nelumbo nucifera	128.6	8e-34
A0A4S8J0T7_MUSBA	Auxin response factor	Eukaryota	Musa balbisiana	128.6	8.2e-34
A0A804M8R7_MAIZE	Uncharacterized protein	Eukaryota	Zea mays	128.6	8.3e-34
A0A2I4G3C5_JUGRE	Auxin response factor	Eukaryota	Juglans regia	128.6	8.4e-34
A0A7J7G852_CAMSI	Auxin response factor	Eukaryota	Camellia sinensis	128.5	8.8e-34
A0A1S3TX60_VIGRR	Auxin response factor	Eukaryota	Vigna radiata var. radiata	128.5	9.1e-34
A0A804M8R9_MAIZE	Uncharacterized protein	Eukaryota	Zea mays	128.4	9.2e-34
D9HNT1_MAIZE	Auxin response factor	Eukaryota	Zea mays	128.4	9.2e-34
A0A498KAT7_MALDO	Auxin response factor	Eukaryota	Malus domestica	128.4	9.5e-34
A0A7J0FUJ0_9ERIC	Auxin response factor	Eukaryota	Actinidia rufa	128.4	9.5e-34
A0A2R6R849_ACTCC	Auxin response factor	Eukaryota	Actinidia chinensis var. chinensis	128.3	9.9e-34
A0A1U8IW88_GOSHI	Auxin response factor	Eukaryota	Gossypium hirsutum	128.3	1e-33
A0A3B6C9Y2_WHEAT	Auxin response factor	Eukaryota	Triticum aestivum	128.2	1.1e-33
A0A7N0TY99_KALFE	Auxin response factor	Eukaryota	Kalanchoe fedtschenkoi	128.2	1.1e-33
A0A068UFQ3_COFCA	Auxin response factor	Eukaryota	Coffea canephora	128.1	1.2e-33
C5XXU7_SORBI	Auxin response factor	Eukaryota	Sorghum bicolor	128	1.2e-33
A0A540N0W4_MALBA	Auxin response factor	Eukaryota	Malus baccata	127.9	1.4e-33
A0A287XLN5_HORVV	Auxin response factor	Eukaryota	Hordeum vulgare subsp. vulgare	127.9	1.4e-33
A0A6A2Y2Q5_HIBSY	Auxin response factor	Eukaryota	Hibiscus syriacus	127.8	1.4e-33
A0A287XLB6_HORVV	Auxin response factor	Eukaryota	Hordeum vulgare subsp. vulgare	127.8	1.4e-33
A0A287XLS5_HORVV	Auxin response factor	Eukaryota	Hordeum vulgare subsp. vulgare	127.8	1.4e-33
A0A6P5Z2U9_DURZI	Auxin response factor	Eukaryota	Durio zibethinus	127.7	1.6e-33
A0A287VZU4_HORVV	Auxin response factor	Eukaryota	Hordeum vulgare subsp. vulgare	127.7	1.6e-33
A0A7J7I3D4_CAMSI	Auxin response factor	Eukaryota	Camellia sinensis	127.7	1.6e-33
A0A4S4ED25_CAMSI	Auxin response factor	Eukaryota	Camellia sinensis var. sinensis	127.6	1.6e-33
A0A6A2YH61_HIBSY	Auxin response factor	Eukaryota	Hibiscus syriacus	127.6	1.7e-33
A0A2P5XLA6_GOSBA	Auxin response factor	Eukaryota	Gossypium barbadense	127.6	1.7e-33
A0A6A6N1T0_HEVBR	Auxin response factor	Eukaryota	Hevea brasiliensis	127.6	1.7e-33
A0A7J7FVD0_CAMSI	Auxin response factor	Eukaryota	Camellia sinensis	127.5	1.8e-33
A0A251SCV2_HELAN	Auxin response factor	Eukaryota	Helianthus annuus	127.5	1.8e-33
V7BW76_PHAVU	Auxin response factor	Eukaryota	Phaseolus vulgaris	127.5	1.8e-33
A0A4U6V742_SETVI	Auxin response factor	Eukaryota	Setaria viridis	127.4	1.9e-33
A0A4V6D921_SETVI	Auxin response factor	Eukaryota	Setaria viridis	127.4	1.9e-33
A0A061H092_THECC	Auxin response factor	Eukaryota	Theobroma cacao	127.4	1.9e-33
A0A061GY67_THECC	Auxin response factor	Eukaryota	Theobroma cacao	127.4	1.9e-33
A0A660KXX5_9ROSI	Auxin response factor	Eukaryota	Carpinus fangiana	127.4	1.9e-33
A0A2C9VYY0_MANES	Auxin response factor	Eukaryota	Manihot esculenta	127.3	2e-33
V7BYQ5_PHAVU	Auxin response factor	Eukaryota	Phaseolus vulgaris	127.3	2e-33
A0A6P5ZVP5_DURZI	Auxin response factor	Eukaryota	Durio zibethinus	127.3	2e-33
A0A061GYN8_THECC	Auxin response factor	Eukaryota	Theobroma cacao	127.3	2e-33
A0A199W052_ANACO	Auxin response factor	Eukaryota	Ananas comosus	127.3	2.1e-33
A0A4P1R007_LUPAN	Auxin response factor	Eukaryota	Lupinus angustifolius	127.2	2.1e-33
A0A7J9M422_GOSSC	Auxin response factor	Eukaryota	Gossypium schwendimanii	127.2	2.1e-33
A0A6A2Z8P1_HIBSY	Auxin response factor	Eukaryota	Hibiscus syriacus	127.2	2.2e-33
A0A0L9UNR3_PHAAN	Auxin response factor	Eukaryota	Phaseolus angularis	127.2	2.2e-33
A0A1U8PUD9_GOSHI	Auxin response factor	Eukaryota	Gossypium hirsutum	127.2	2.2e-33
A0A3L6PYC8_PANMI	Auxin response factor	Eukaryota	Panicum miliaceum	127.1	2.3e-33
A0A498IAE1_MALDO	Auxin response factor	Eukaryota	Malus domestica	127.1	2.3e-33
A0A6G1CUQ2_9ORYZ	Auxin response factor	Eukaryota	Oryza meyeriana var. granulata	127.1	2.3e-33
M0ZWQ8_SOLTU	Auxin response factor	Eukaryota	Solanum tuberosum	127.1	2.4e-33
A0A5J5AZG4_9ASTE	Auxin response factor	Eukaryota	Nyssa sinensis	127	2.4e-33
A0A1R3J9L5_9ROSI	Auxin response factor	Eukaryota	Corchorus olitorius	127	2.6e-33
A0A5D2UG84_GOSMU	Auxin response factor	Eukaryota	Gossypium mustelinum	126.9	2.6e-33
A0A6J1JDX5_CUCMA	Auxin response factor	Eukaryota	Cucurbita maxima	126.9	2.7e-33
A0A2R6PEZ5_ACTCC	Auxin response factor	Eukaryota	Actinidia chinensis var. chinensis	126.9	2.8e-33
B9T725_RICCO	Auxin response factor	Eukaryota	Ricinus communis	126.9	2.8e-33
A0A6A3D5T6_HIBSY	Auxin response factor	Eukaryota	Hibiscus syriacus	126.8	2.8e-33
A0A072URY8_MEDTR	Auxin response factor	Eukaryota	Medicago truncatula	126.8	2.9e-33
A0A4D9C4X2_SALSN	Auxin response factor	Eukaryota	Salvia splendens	126.8	2.9e-33
A0A445IY81_GLYSO	Auxin response factor	Eukaryota	Glycine soja	126.8	2.9e-33
A0A6P5SP35_PRUAV	Auxin response factor	Eukaryota	Prunus avium	126.8	2.9e-33
A0A6P5SW28_PRUAV	Auxin response factor	Eukaryota	Prunus avium	126.8	2.9e-33
G7JS69_MEDTR	Auxin response factor	Eukaryota	Medicago truncatula	126.7	3e-33
A0A498JZD7_MALDO	Auxin response factor	Eukaryota	Malus domestica	126.7	3.1e-33
A0A5J4ZD18_9ASTE	Auxin response factor	Eukaryota	Nyssa sinensis	126.7	3.2e-33
A0A2K3NWG4_TRIPR	Auxin response factor (Fragment)	Eukaryota	Trifolium pratense	126.6	3.2e-33
I1IZQ9_BRADI	Auxin response factor	Eukaryota	Brachypodium distachyon	126.6	3.3e-33
A0A6A3BAQ0_HIBSY	Auxin response factor	Eukaryota	Hibiscus syriacus	126.6	3.3e-33
A0A2K3PMI7_TRIPR	Auxin response factor	Eukaryota	Trifolium pratense	126.6	3.3e-33
A0A7J9B2J8_9ROSI	Auxin response factor	Eukaryota	Gossypium laxum	126.5	3.5e-33
M0WX01_HORVV	Auxin response factor	Eukaryota	Hordeum vulgare subsp. vulgare	126.5	3.6e-33
M0WWZ9_HORVV	Auxin response factor	Eukaryota	Hordeum vulgare subsp. vulgare	126.5	3.7e-33
M0WX00_HORVV	Auxin response factor	Eukaryota	Hordeum vulgare subsp. vulgare	126.5	3.7e-33
A0A7J9IF32_9ROSI	Auxin response factor	Eukaryota	Gossypium harknessii	126.5	3.7e-33
A0A103XGP2_CYNCS	Aux/IAA-ARF-dimerization	Eukaryota	Cynara cardunculus var. scolymus	126.5	3.7e-33
A0A7J8TIP6_GOSDV	Auxin response factor	Eukaryota	Gossypium davidsonii	126.5	3.7e-33
A0A1Q3BA53_CEPFO	Auxin response factor	Eukaryota	Cephalotus follicularis	126.5	3.7e-33
A0A1B6PNX4_SORBI	Auxin response factor	Eukaryota	Sorghum bicolor	126.4	3.7e-33
C5Y9Z0_SORBI	Auxin response factor	Eukaryota	Sorghum bicolor	126.4	3.7e-33
A0A6A6N236_HEVBR	Auxin response factor	Eukaryota	Hevea brasiliensis	126.4	3.7e-33
A0A7J8N2Y1_9ROSI	Auxin response factor	Eukaryota	Gossypium lobatum	126.4	3.8e-33
A0A5D2YXH1_GOSMU	Auxin response factor	Eukaryota	Gossypium mustelinum	126.4	3.8e-33
A0A7J9MIT0_GOSSC	Auxin response factor	Eukaryota	Gossypium schwendimanii	126.4	3.8e-33
A0A5D2YU30_GOSMU	Auxin response factor	Eukaryota	Gossypium mustelinum	126.4	3.8e-33
A0A0D2TCY1_GOSRA	Auxin response factor	Eukaryota	Gossypium raimondii	126.4	3.9e-33
A0A0D2UXF0_GOSRA	Auxin response factor	Eukaryota	Gossypium raimondii	126.4	3.9e-33
A0A1J6IP48_NICAT	Auxin response factor	Eukaryota	Nicotiana attenuata	126.4	4e-33
K3Z3K3_SETIT	Auxin response factor	Eukaryota	Setaria italica	126.3	4e-33
A0A5J9TYW8_9POAL	Auxin response factor	Eukaryota	Eragrostis curvula	126.3	4.1e-33
A0A5J9TMU1_9POAL	Auxin response factor	Eukaryota	Eragrostis curvula	126.3	4.1e-33
A0A5N5HX93_9ROSA	Auxin response factor	Eukaryota	Pyrus ussuriensis x Pyrus communis	126.3	4.2e-33
S5G1J2_CUCSA	Auxin response factor	Eukaryota	Cucumis sativus	126.2	4.3e-33
A0A1U8JEB4_GOSHI	Auxin response factor	Eukaryota	Gossypium hirsutum	126.2	4.3e-33
A0A7N0TM07_KALFE	Auxin response factor	Eukaryota	Kalanchoe fedtschenkoi	126.2	4.4e-33
A0A6A2WIC2_HIBSY	Auxin response factor	Eukaryota	Hibiscus syriacus	126.2	4.4e-33
A0A6I9UJW0_SESIN	Auxin response factor	Eukaryota	Sesamum indicum	126.2	4.4e-33
A0A5D3CVL6_CUCME	Auxin response factor	Eukaryota	Cucumis melo var. makuwa	126.1	4.6e-33
A0A1S3CLX8_CUCME	Auxin response factor	Eukaryota	Cucumis melo	126.1	4.6e-33
A0A5D2YUB2_GOSMU	Auxin response factor	Eukaryota	Gossypium mustelinum	126.1	4.7e-33
A0A6J1K8I8_CUCMA	Auxin response factor	Eukaryota	Cucurbita maxima	126.1	4.8e-33
A0A5D2YUI2_GOSMU	Auxin response factor	Eukaryota	Gossypium mustelinum	126.1	4.8e-33
A0A540KCR9_MALBA	Auxin response factor	Eukaryota	Malus baccata	126.1	4.8e-33
A0A1U8JEK6_GOSHI	Auxin response factor	Eukaryota	Gossypium hirsutum	126.1	4.8e-33
A0A072VC33_MEDTR	Auxin response factor	Eukaryota	Medicago truncatula	126.1	4.8e-33
V4SBC2_CITCL	Auxin response factor	Eukaryota	Citrus clementina	126.1	4.8e-33
A0A4U6UTE0_SETVI	Auxin response factor	Eukaryota	Setaria viridis	126	4.9e-33
K3XUZ6_SETIT	Auxin response factor	Eukaryota	Setaria italica	126	4.9e-33
A0A1E5USV3_9POAL	Auxin response factor 16	Eukaryota	Dichanthelium oligosanthes	126	4.9e-33
A0A453R1T1_AEGTS	Auxin response factor	Eukaryota	Aegilops tauschii subsp. strangulata	126	5e-33
A0A7J9CN56_GOSGO	Auxin response factor	Eukaryota	Gossypium gossypioides	126	5e-33
A0A7J8WG55_GOSAI	Auxin response factor	Eukaryota	Gossypium aridum	126	5e-33
A0A5D2YV84_GOSMU	Auxin response factor	Eukaryota	Gossypium mustelinum	126	5.1e-33
A0A067JSN2_JATCU	Auxin response factor	Eukaryota	Jatropha curcas	125.9	5.3e-33
A0A0K9NIQ0_ZOSMR	Auxin response factor	Eukaryota	Zostera marina	125.9	5.4e-33
A0A6J1CFZ8_MOMCH	Auxin response factor	Eukaryota	Momordica charantia	125.9	5.6e-33
A0A072VD18_MEDTR	Auxin response factor	Eukaryota	Medicago truncatula	125.8	5.7e-33
A0A7J9HD32_9ROSI	Auxin response factor (Fragment)	Eukaryota	Gossypium harknessii	125.8	5.9e-33
A0A251VHI4_HELAN	Auxin response factor	Eukaryota	Helianthus annuus	125.8	6e-33
A0A0E0PUN5_ORYRU	Auxin response factor	Eukaryota	Oryza rufipogon	125.7	6.2e-33
ARFP_ORYSJ	Auxin response factor 16	Eukaryota	Oryza sativa subsp. japonica	125.7	6.2e-33
A0A314ZP65_PRUYE	Auxin response factor	Eukaryota	Prunus yedoensis var. nudiflora	125.7	6.2e-33
A0A2H5NDX2_CITUN	Auxin response factor	Eukaryota	Citrus unshiu	125.7	6.3e-33
A0A2U1NBS8_ARTAN	Auxin response factor	Eukaryota	Artemisia annua	125.7	6.3e-33
A0A5J9UZR3_9POAL	Auxin response factor (Fragment)	Eukaryota	Eragrostis curvula	125.7	6.3e-33
A0A6J1CI88_MOMCH	Auxin response factor	Eukaryota	Momordica charantia	125.7	6.4e-33
A0A6J1ITY6_CUCMA	Auxin response factor	Eukaryota	Cucurbita maxima	125.7	6.4e-33
A0A3B6DG15_WHEAT	Auxin response factor	Eukaryota	Triticum aestivum	125.7	6.4e-33
A0A453CHE0_AEGTS	Auxin response factor	Eukaryota	Aegilops tauschii subsp. strangulata	125.7	6.5e-33
A0A5B6W7Z0_9ROSI	Auxin response factor	Eukaryota	Gossypium australe	125.6	6.5e-33
A0A251SDQ3_HELAN	Auxin response factor	Eukaryota	Helianthus annuus	125.6	6.5e-33
A0A2G2YI67_CAPAN	Auxin response factor	Eukaryota	Capsicum annuum	125.6	6.7e-33
A0A1S4CS51_TOBAC	Auxin response factor	Eukaryota	Nicotiana tabacum	125.6	6.7e-33
A0A6P6U5Y6_COFAR	Auxin response factor	Eukaryota	Coffea arabica	125.6	6.8e-33
I1M4J8_SOYBN	Auxin response factor	Eukaryota	Glycine max	125.6	6.9e-33
A0A7J8MIN6_9ROSI	Auxin response factor	Eukaryota	Gossypium lobatum	125.6	6.9e-33
A0A5D2XYN6_GOSMU	Auxin response factor	Eukaryota	Gossypium mustelinum	125.6	6.9e-33
A0A1U8I041_GOSHI	Auxin response factor	Eukaryota	Gossypium hirsutum	125.5	7e-33
A0A540NQ20_MALBA	Auxin response factor	Eukaryota	Malus baccata	125.5	7e-33
G7IRU1_MEDTR	Auxin response factor	Eukaryota	Medicago truncatula	125.5	7.2e-33
A0A445ID75_GLYSO	Auxin response factor	Eukaryota	Glycine soja	125.5	7.2e-33
A0A061GM54_THECC	Auxin response factor	Eukaryota	Theobroma cacao	125.5	7.3e-33
A0A4U5R3G9_POPAL	Auxin response factor	Eukaryota	Populus alba	125.5	7.4e-33
A0A1R3IUW2_9ROSI	Auxin response factor	Eukaryota	Corchorus olitorius	125.5	7.4e-33
A0A061GLE1_THECC	Auxin response factor	Eukaryota	Theobroma cacao	125.5	7.4e-33
A0A200QIC3_9MAGN	Auxin response factor	Eukaryota	Macleaya cordata	125.4	7.6e-33
A0A5B6WKR4_9ROSI	Auxin response factor	Eukaryota	Gossypium australe	125.4	7.7e-33
A0A5B6UJE9_9ROSI	Auxin response factor	Eukaryota	Gossypium australe	125.4	7.7e-33
A0A0D9WMX6_9ORYZ	Auxin response factor	Eukaryota	Leersia perrieri	125.4	7.7e-33
A0A7J9B7R9_9ROSI	Auxin response factor (Fragment)	Eukaryota	Gossypium laxum	125.4	7.7e-33
A0A0S3SGK3_PHAAN	Auxin response factor	Eukaryota	Vigna angularis var. angularis	125.4	7.8e-33
W9R8R1_9ROSA	Auxin response factor	Eukaryota	Morus notabilis	125.4	7.8e-33
A0A0B0PKQ8_GOSAR	Auxin response factor	Eukaryota	Gossypium arboreum	125.4	7.8e-33
A0A445IDP8_GLYSO	Auxin response factor	Eukaryota	Glycine soja	125.4	7.8e-33
A0A2J6JRA7_LACSA	Auxin response factor	Eukaryota	Lactuca sativa	125.4	8e-33
A0A2C9V4I0_MANES	Auxin response factor	Eukaryota	Manihot esculenta	125.4	8e-33
A0A6J1ISZ9_CUCMA	Auxin response factor	Eukaryota	Cucurbita maxima	125.4	8e-33
A0A3L6PXB6_PANMI	Auxin response factor	Eukaryota	Panicum miliaceum	125.3	8.2e-33
A0A1U8LQT7_GOSHI	Auxin response factor	Eukaryota	Gossypium hirsutum	125.3	8.2e-33
A0A7J9FWW1_9ROSI	Auxin response factor (Fragment)	Eukaryota	Gossypium harknessii	125.3	8.2e-33
A0A5D2XPY3_GOSMU	Auxin response factor	Eukaryota	Gossypium mustelinum	125.3	8.3e-33
A0A7J9BVG6_GOSGO	Auxin response factor	Eukaryota	Gossypium gossypioides	125.3	8.3e-33
A0A6J1IKZ7_CUCMA	Auxin response factor	Eukaryota	Cucurbita maxima	125.3	8.5e-33
V7CMF5_PHAVU	Auxin response factor	Eukaryota	Phaseolus vulgaris	125.3	8.5e-33
A0A7J9JXU8_9ROSI	Auxin response factor	Eukaryota	Gossypium armourianum	125.2	8.6e-33
A0A0D3GDT1_9ORYZ	Auxin response factor	Eukaryota	Oryza barthii	125.2	8.7e-33
A0A804LA73_MUSAM	Uncharacterized protein	Eukaryota	Musa acuminata subsp. malaccensis	125.2	8.7e-33
A0A7J8RQ37_GOSDV	Auxin response factor	Eukaryota	Gossypium davidsonii	125.2	8.7e-33
A0A2P5W9D5_GOSBA	Auxin response factor	Eukaryota	Gossypium barbadense	125.2	8.8e-33
A0A1E5VXR0_9POAL	Auxin response factor	Eukaryota	Dichanthelium oligosanthes	125.2	8.9e-33
A0A2T7E1Z6_9POAL	Auxin response factor	Eukaryota	Panicum hallii var. hallii	125.2	8.9e-33
A0A0D9WMX5_9ORYZ	Auxin response factor	Eukaryota	Leersia perrieri	125.2	9e-33
A0A7J8ZNX6_9ROSI	Auxin response factor (Fragment)	Eukaryota	Gossypium laxum	125.2	9e-33
A0A5J5C9W8_9ASTE	Auxin response factor	Eukaryota	Nyssa sinensis	125.2	9.1e-33
A0A2K1KHA0_PHYPA	Auxin response factor	Eukaryota	Physcomitrium patens	125.2	9.1e-33
B8B1S2_ORYSI	PB1 domain-containing protein	Eukaryota	Oryza sativa subsp. indica	125.2	9.1e-33
A0A2G3BBK5_CAPCH	Auxin response factor	Eukaryota	Capsicum chinense	125.2	9.1e-33
A0A5D2TDB5_GOSMU	Auxin response factor	Eukaryota	Gossypium mustelinum	125.2	9.1e-33
A0A4U5NRX1_POPAL	Auxin response factor	Eukaryota	Populus alba	125.2	9.2e-33
A0A2R6PP75_ACTCC	Auxin response factor	Eukaryota	Actinidia chinensis var. chinensis	125.1	9.2e-33
A0A4S8J5I0_MUSBA	Auxin response factor	Eukaryota	Musa balbisiana	125.1	9.3e-33
A0A7J8M1S7_9ROSI	Auxin response factor	Eukaryota	Gossypium lobatum	125.1	9.4e-33
A0A2P5WIN7_GOSBA	Auxin response factor	Eukaryota	Gossypium barbadense	125.1	9.5e-33
A0A0E0D772_9ORYZ	Auxin response factor	Eukaryota	Oryza meridionalis	125.1	9.5e-33
A0A1S3X0X6_TOBAC	Auxin response factor	Eukaryota	Nicotiana tabacum	125.1	9.5e-33
A0A3L6S1E9_PANMI	Auxin response factor	Eukaryota	Panicum miliaceum	125.1	9.5e-33
A0A0E0HM59_ORYNI	Auxin response factor	Eukaryota	Oryza nivara	125.1	9.5e-33
A0A1U8HA36_CAPAN	Auxin response factor	Eukaryota	Capsicum annuum	125.1	9.6e-33
A0A0D9WMX4_9ORYZ	Auxin response factor	Eukaryota	Leersia perrieri	125.1	9.7e-33
A0A0D2RXK9_GOSRA	Auxin response factor	Eukaryota	Gossypium raimondii	125.1	9.7e-33
A0A1U8I506_GOSHI	Auxin response factor	Eukaryota	Gossypium hirsutum	125.1	9.7e-33
A0A3L6PD14_PANMI	Auxin response factor	Eukaryota	Panicum miliaceum	125.1	9.8e-33
A0A5N5H862_9ROSA	Auxin response factor	Eukaryota	Pyrus ussuriensis x Pyrus communis	125.1	9.8e-33
A0A5D2TK46_GOSMU	Auxin response factor	Eukaryota	Gossypium mustelinum	125	9.9e-33
A0A5D2YF60_GOSMU	Auxin response factor	Eukaryota	Gossypium mustelinum	125	1e-32
A0A5D2XQD5_GOSMU	Auxin response factor	Eukaryota	Gossypium mustelinum	125	1e-32
A0A1S3X1K0_TOBAC	Auxin response factor	Eukaryota	Nicotiana tabacum	125	1e-32
A0A7J8XAX0_GOSAI	Auxin response factor	Eukaryota	Gossypium aridum	125	1e-32
A0A6A2ZCD2_HIBSY	Auxin response factor	Eukaryota	Hibiscus syriacus	125	1e-32
A0A0E0A6A3_9ORYZ	Auxin response factor	Eukaryota	Oryza glumipatula	125	1e-32
A0A0D9WMX3_9ORYZ	Auxin response factor	Eukaryota	Leersia perrieri	125	1e-32
A0A1U8GK35_CAPAN	Auxin response factor	Eukaryota	Capsicum annuum	125	1e-32
A0A2G3D1M7_CAPCH	Auxin response factor	Eukaryota	Capsicum chinense	125	1.1e-32
A0A3Q7H3B0_SOLLC	Auxin response factor	Eukaryota	Solanum lycopersicum	125	1.1e-32
A0A7J7DND9_TRIWF	Auxin response factor	Eukaryota	Tripterygium wilfordii	125	1.1e-32
A0A0D2QBG0_GOSRA	Auxin response factor	Eukaryota	Gossypium raimondii	124.9	1.1e-32
A0A445HRN2_GLYSO	Auxin response factor	Eukaryota	Glycine soja	124.8	1.2e-32
A0A2G2X1T3_CAPBA	Auxin response factor	Eukaryota	Capsicum baccatum	124.8	1.2e-32
A0A445AF69_ARAHY	Auxin response factor	Eukaryota	Arachis hypogaea	124.7	1.2e-32
A0A6A3BLT5_HIBSY	Auxin response factor	Eukaryota	Hibiscus syriacus	124.7	1.2e-32
A0A165WTS8_DAUCS	Auxin response factor	Eukaryota	Daucus carota subsp. sativus	124.7	1.2e-32
A0A0Q3P813_BRADI	Auxin response factor	Eukaryota	Brachypodium distachyon	124.7	1.2e-32
A0A5N6L9Z5_9ASTR	Auxin response factor	Eukaryota	Mikania micrantha	124.7	1.2e-32
A0A067LJC0_JATCU	Auxin response factor	Eukaryota	Jatropha curcas	124.7	1.2e-32
I1J310_BRADI	Auxin response factor	Eukaryota	Brachypodium distachyon	124.7	1.3e-32
A0A0E0CNP2_9ORYZ	Auxin response factor	Eukaryota	Oryza meridionalis	124.7	1.3e-32
A0A287JEK1_HORVV	Auxin response factor	Eukaryota	Hordeum vulgare subsp. vulgare	124.7	1.3e-32
A0A445HRL9_GLYSO	Auxin response factor	Eukaryota	Glycine soja	124.7	1.3e-32
A0A2P6QH97_ROSCH	Auxin response factor	Eukaryota	Rosa chinensis	124.7	1.3e-32
A0A1R3HB10_COCAP	Auxin response factor	Eukaryota	Corchorus capsularis	124.6	1.3e-32
A0A2G2VQ94_CAPBA	Auxin response factor	Eukaryota	Capsicum baccatum	124.6	1.4e-32
A0A7J9C9H6_GOSGO	Auxin response factor (Fragment)	Eukaryota	Gossypium gossypioides	124.6	1.4e-32
A0A314KNK8_NICAT	Auxin response factor	Eukaryota	Nicotiana attenuata	124.6	1.4e-32
A0A6P5XWD0_DURZI	Auxin response factor	Eukaryota	Durio zibethinus	124.6	1.4e-32
B9HLK7_POPTR	Auxin response factor	Eukaryota	Populus trichocarpa	124.5	1.4e-32
I1LTK0_SOYBN	Auxin response factor	Eukaryota	Glycine max	124.5	1.5e-32
A0A2U1KPE5_ARTAN	Auxin response factor	Eukaryota	Artemisia annua	124.5	1.5e-32
A0A1Q3DJ54_CEPFO	Auxin response factor	Eukaryota	Cephalotus follicularis	124.4	1.6e-32
A0A453NA76_AEGTS	Auxin response factor	Eukaryota	Aegilops tauschii subsp. strangulata	124.4	1.6e-32
A0A6S7NQY6_LACSI	Auxin response factor	Eukaryota	Lactuca saligna	124.3	1.6e-32
A0A2U1P1R2_ARTAN	Auxin response factor	Eukaryota	Artemisia annua	124.3	1.7e-32
A0A1B6PM25_SORBI	Auxin response factor	Eukaryota	Sorghum bicolor	124.3	1.7e-32
A0A7J9GT33_9ROSI	Auxin response factor	Eukaryota	Gossypium harknessii	124.3	1.7e-32
A0A804IR88_MUSAM	Uncharacterized protein	Eukaryota	Musa acuminata subsp. malaccensis	124.3	1.7e-32
A0A061FPV2_THECC	Auxin response factor	Eukaryota	Theobroma cacao	124.3	1.7e-32
A0A2T7CXL0_9POAL	Auxin response factor	Eukaryota	Panicum hallii var. hallii	124.3	1.7e-32
A0A6P5NFX4_ARADU	Auxin response factor	Eukaryota	Arachis duranensis	124.3	1.7e-32
A0A4D9A5Y5_SALSN	Auxin response factor	Eukaryota	Salvia splendens	124.2	1.7e-32
A0A445A171_ARAHY	Auxin response factor	Eukaryota	Arachis hypogaea	124.2	1.8e-32
A0A445DW09_ARAHY	Auxin response factor	Eukaryota	Arachis hypogaea	124.2	1.8e-32
A0A2C9VCB4_MANES	Auxin response factor	Eukaryota	Manihot esculenta	124.2	1.8e-32
A0A6A2Z829_HIBSY	Auxin response factor	Eukaryota	Hibiscus syriacus	124.1	1.9e-32
A0A2I0J7C8_PUNGR	Auxin response factor	Eukaryota	Punica granatum	124.1	1.9e-32
A0A314L7C1_NICAT	Auxin response factor	Eukaryota	Nicotiana attenuata	124.1	1.9e-32
A0A1S3ZLE9_TOBAC	Auxin response factor	Eukaryota	Nicotiana tabacum	124.1	2e-32
A0A072VFI0_MEDTR	Auxin response factor	Eukaryota	Medicago truncatula	124.1	2e-32
A0A1S4BES5_TOBAC	Auxin response factor	Eukaryota	Nicotiana tabacum	124	2e-32
A0A6J1BC71_9ROSI	Auxin response factor	Eukaryota	Herrania umbratica	124	2e-32
A0A194YIW1_SORBI	Auxin response factor	Eukaryota	Sorghum bicolor	124	2e-32
A0A6I9TW92_SESIN	Auxin response factor	Eukaryota	Sesamum indicum	124	2.1e-32
A0A7J0F3T2_9ERIC	Auxin response factor	Eukaryota	Actinidia rufa	124	2.1e-32
ARFP_ORYSI	Auxin response factor 16	Eukaryota	Oryza sativa subsp. indica	123.9	2.2e-32
A0A2G9GV60_9LAMI	Auxin response factor	Eukaryota	Handroanthus impetiginosus	123.9	2.2e-32
A0A6J1CQI3_MOMCH	Auxin response factor	Eukaryota	Momordica charantia	123.8	2.3e-32
A0A2U1KMD1_ARTAN	Auxin response factor	Eukaryota	Artemisia annua	123.8	2.3e-32
A0A5A7PMG8_STRAF	Auxin response factor	Eukaryota	Striga asiatica	123.8	2.4e-32
A0A1J6KPQ1_NICAT	Auxin response factor	Eukaryota	Nicotiana attenuata	123.8	2.4e-32
A0A0B0NXT5_GOSAR	Auxin response factor	Eukaryota	Gossypium arboreum	123.8	2.4e-32
A0A151SSJ9_CAJCA	Auxin response factor	Eukaryota	Cajanus cajan	123.8	2.4e-32
A0A6I9TRY6_SESIN	Auxin response factor	Eukaryota	Sesamum indicum	123.8	2.4e-32
A0A1S4DBY9_TOBAC	Auxin response factor	Eukaryota	Nicotiana tabacum	123.8	2.5e-32
A0A7J9CGG1_GOSGO	Auxin response factor	Eukaryota	Gossypium gossypioides	123.7	2.5e-32
A0A7J9LIK7_GOSSC	Auxin response factor	Eukaryota	Gossypium schwendimanii	123.7	2.5e-32
A0A6A2X621_HIBSY	Auxin response factor	Eukaryota	Hibiscus syriacus	123.7	2.5e-32
A0A2P5W3F1_GOSBA	Auxin response factor	Eukaryota	Gossypium barbadense	123.7	2.5e-32
A0A1U8N6B1_GOSHI	Auxin response factor	Eukaryota	Gossypium hirsutum	123.7	2.5e-32
H9B4D6_BRARP	Auxin response factor	Eukaryota	Brassica rapa subsp. pekinensis	123.7	2.6e-32
A0A397YKP9_BRACM	Auxin response factor	Eukaryota	Brassica campestris	123.6	2.7e-32
A0A7N0T039_KALFE	Auxin response factor	Eukaryota	Kalanchoe fedtschenkoi	123.6	2.8e-32
A0A1E5VBB6_9POAL	Auxin response factor	Eukaryota	Dichanthelium oligosanthes	123.5	2.8e-32
A0A7N0R9B1_KALFE	Auxin response factor	Eukaryota	Kalanchoe fedtschenkoi	123.5	2.9e-32
A0A0E0L8Y6_ORYPU	Auxin response factor	Eukaryota	Oryza punctata	123.5	2.9e-32
A0A2K1KN85_PHYPA	Auxin response factor	Eukaryota	Physcomitrium patens	123.5	3e-32
A0A2K1KN89_PHYPA	Auxin response factor	Eukaryota	Physcomitrium patens	123.5	3e-32
A0A328DLD5_9ASTE	Auxin response factor	Eukaryota	Cuscuta australis	123.5	3e-32
A0A7I4FNI8_PHYPA	Auxin response factor	Eukaryota	Physcomitrium patens	123.4	3.1e-32
A0A7I4DPQ0_PHYPA	Auxin response factor	Eukaryota	Physcomitrium patens	123.4	3.1e-32
A0A0D9YV95_9ORYZ	Auxin response factor	Eukaryota	Oryza glumipatula	123.3	3.3e-32
A0A444YZC1_ARAHY	Auxin response factor	Eukaryota	Arachis hypogaea	123.3	3.3e-32
A0A6P5NP98_ARADU	Auxin response factor	Eukaryota	Arachis duranensis	123.3	3.5e-32
A0A445D392_ARAHY	Auxin response factor	Eukaryota	Arachis hypogaea	123.2	3.5e-32
A0A7J6VQL9_THATH	Auxin response factor	Eukaryota	Thalictrum thalictroides	123.2	3.6e-32
A0A4P1QVN4_LUPAN	Auxin response factor	Eukaryota	Lupinus angustifolius	123.2	3.6e-32
A0A0D2U8Z8_GOSRA	Auxin response factor (Fragment)	Eukaryota	Gossypium raimondii	123.2	3.6e-32
A0A0E0K2M2_ORYPU	Auxin response factor	Eukaryota	Oryza punctata	123.2	3.7e-32
A0A2I4G379_JUGRE	Auxin response factor	Eukaryota	Juglans regia	123.2	3.8e-32
A0A1S3BM80_CUCME	Auxin response factor	Eukaryota	Cucumis melo	123.1	3.8e-32
A0A5A7TZ63_CUCME	Auxin response factor	Eukaryota	Cucumis melo var. makuwa	123.1	3.8e-32
I1MY19_SOYBN	Auxin response factor	Eukaryota	Glycine max	123.1	3.8e-32
A0A445GBV3_GLYSO	Auxin response factor	Eukaryota	Glycine soja	123.1	3.8e-32
A0A6P5ZJ19_DURZI	Auxin response factor	Eukaryota	Durio zibethinus	123.1	3.8e-32
C5WYD5_SORBI	Auxin response factor	Eukaryota	Sorghum bicolor	123.1	3.8e-32
A0A0D9WTE6_9ORYZ	Auxin response factor	Eukaryota	Leersia perrieri	123.1	3.8e-32
A0A6A2YV08_HIBSY	Auxin response factor	Eukaryota	Hibiscus syriacus	123.1	3.8e-32
A0A3Q7IZS5_SOLLC	Auxin response factor	Eukaryota	Solanum lycopersicum	123.1	3.9e-32
A0A3B6NQU7_WHEAT	Auxin response factor	Eukaryota	Triticum aestivum	123.1	3.9e-32
A0A5J5BBQ3_9ASTE	Auxin response factor	Eukaryota	Nyssa sinensis	123.1	3.9e-32
A0A200R5U9_9MAGN	Auxin response factor	Eukaryota	Macleaya cordata	123.1	3.9e-32
A0A2G9GA25_9LAMI	Auxin response factor	Eukaryota	Handroanthus impetiginosus	123	4e-32
A0A7J0HBJ2_9ERIC	Auxin response factor	Eukaryota	Actinidia rufa	123	4.1e-32
A0A2Z7CE26_9LAMI	Auxin response factor	Eukaryota	Dorcoceras hygrometricum	123	4.1e-32
A0A2H5NBP8_CITUN	Auxin response factor	Eukaryota	Citrus unshiu	123	4.2e-32
A0A151TRU1_CAJCA	Auxin response factor 18	Eukaryota	Cajanus cajan	123	4.3e-32
M1AE84_SOLTU	Auxin response factor	Eukaryota	Solanum tuberosum	122.9	4.4e-32
A0A5B6X780_9ROSI	Auxin response factor	Eukaryota	Gossypium australe	122.9	4.4e-32
A0A2I0BEF7_9ASPA	Auxin response factor	Eukaryota	Apostasia shenzhenica	122.9	4.5e-32
A0A4V3WLX9_CAMSI	Auxin response factor	Eukaryota	Camellia sinensis var. sinensis	122.9	4.5e-32
A0A4P1R733_LUPAN	Auxin response factor	Eukaryota	Lupinus angustifolius	122.9	4.6e-32
A0A4Y7LEC8_PAPSO	Auxin response factor	Eukaryota	Papaver somniferum	122.8	4.6e-32
A0A118K436_CYNCS	Auxin response factor	Eukaryota	Cynara cardunculus var. scolymus	122.8	4.7e-32
A0A4S8KDD7_MUSBA	Auxin response factor	Eukaryota	Musa balbisiana	122.8	4.7e-32
A0A2K2A225_POPTR	Auxin response factor	Eukaryota	Populus trichocarpa	122.8	4.8e-32
A0A5N6PKV5_9ASTR	Auxin response factor	Eukaryota	Mikania micrantha	122.8	4.9e-32
I1MS55_SOYBN	Auxin response factor	Eukaryota	Glycine max	122.7	5e-32
A0A4Y7KWK3_PAPSO	Auxin response factor	Eukaryota	Papaver somniferum	122.7	5e-32
A0A445G1Z4_GLYSO	Auxin response factor	Eukaryota	Glycine soja	122.7	5e-32
A0A5J9TUV6_9POAL	Auxin response factor (Fragment)	Eukaryota	Eragrostis curvula	122.7	5e-32
A0A0E0HUP0_ORYNI	Auxin response factor	Eukaryota	Oryza nivara	122.7	5.1e-32
A0A3N7F9N2_POPTR	Auxin response factor	Eukaryota	Populus trichocarpa	122.7	5.1e-32
A0A2K1YBW0_POPTR	Auxin response factor	Eukaryota	Populus trichocarpa	122.7	5.2e-32
D9HNU4_MAIZE	Auxin response factor	Eukaryota	Zea mays	122.7	5.3e-32
A0A103XNU0_CYNCS	Auxin-responsive protein (Fragment)	Eukaryota	Cynara cardunculus var. scolymus	122.6	5.3e-32
A0A5N6QFK4_9ROSI	Auxin response factor	Eukaryota	Carpinus fangiana	122.6	5.4e-32
D9HNV4_MAIZE	Auxin response factor	Eukaryota	Zea mays	122.6	5.4e-32
A0A287UB96_HORVV	Auxin response factor	Eukaryota	Hordeum vulgare subsp. vulgare	122.6	5.5e-32
A0A1R3IFQ1_9ROSI	Auxin response factor	Eukaryota	Corchorus olitorius	122.6	5.5e-32
A0A5B6UAR2_9ROSI	Auxin response factor	Eukaryota	Gossypium australe	122.6	5.5e-32
A0A3L6QIX5_PANMI	Auxin response factor	Eukaryota	Panicum miliaceum	122.6	5.7e-32
A0A0E0HUN9_ORYNI	Auxin response factor	Eukaryota	Oryza nivara	122.6	5.7e-32
A0A1J7HIE0_LUPAN	Auxin response factor	Eukaryota	Lupinus angustifolius	122.6	5.7e-32
A0A4U6WCF1_SETVI	Auxin response factor	Eukaryota	Setaria viridis	122.5	5.7e-32
A0A251KJ90_MANES	Auxin response factor	Eukaryota	Manihot esculenta	122.5	5.8e-32
A0A328DHL3_9ASTE	Auxin response factor	Eukaryota	Cuscuta australis	122.5	5.8e-32
A0A3L6Q3Z9_PANMI	Auxin response factor	Eukaryota	Panicum miliaceum	122.5	5.8e-32
K7LZP0_SOYBN	Auxin response factor	Eukaryota	Glycine max	122.5	5.8e-32
A0A6A5MSD8_LUPAL	Auxin response factor	Eukaryota	Lupinus albus	122.5	6e-32
A0A7N0RAK1_KALFE	Auxin response factor	Eukaryota	Kalanchoe fedtschenkoi	122.5	6e-32
A0A151S3Z0_CAJCA	Auxin response factor	Eukaryota	Cajanus cajan	122.5	6.1e-32
K3YQL6_SETIT	Auxin response factor	Eukaryota	Setaria italica	122.4	6.3e-32
A0A072VKS5_MEDTR	Auxin response factor	Eukaryota	Medicago truncatula	122.4	6.3e-32
A0A5N5GG46_9ROSA	Auxin response factor	Eukaryota	Pyrus ussuriensis x Pyrus communis	122.4	6.5e-32
A0A0E0KSW3_ORYPU	Auxin response factor	Eukaryota	Oryza punctata	122.4	6.5e-32
A0A072VVW0_MEDTR	Auxin response factor	Eukaryota	Medicago truncatula	122.4	6.5e-32
A0A1U7WX33_NICSY	Auxin response factor	Eukaryota	Nicotiana sylvestris	122.3	6.6e-32
A0A2J6KDI3_LACSA	Auxin response factor	Eukaryota	Lactuca sativa	122.3	6.6e-32
A0A5N6PYS1_9ASTR	Auxin response factor	Eukaryota	Mikania micrantha	122.3	6.7e-32
A0A251V5D5_HELAN	Auxin response factor	Eukaryota	Helianthus annuus	122.3	6.9e-32
A0A2G2YLS1_CAPAN	Auxin response factor	Eukaryota	Capsicum annuum	122.3	7e-32
A0A0K9NWY3_ZOSMR	Auxin response factor	Eukaryota	Zostera marina	122.3	7e-32
A0A251TSZ7_HELAN	Auxin response factor	Eukaryota	Helianthus annuus	122.3	7e-32
A0A6I9TT69_SESIN	Auxin response factor	Eukaryota	Sesamum indicum	122.2	7.1e-32
K3YQG6_SETIT	Auxin response factor	Eukaryota	Setaria italica	122.2	7.1e-32
A0A6S7ME95_LACSI	Auxin response factor	Eukaryota	Lactuca saligna	122.2	7.1e-32
H9B4D8_BRARP	Auxin response factor	Eukaryota	Brassica rapa subsp. pekinensis	122.2	7.2e-32
A0A0E0Q1T7_ORYRU	Auxin response factor	Eukaryota	Oryza rufipogon	122.2	7.2e-32
K3XVN3_SETIT	Auxin response factor	Eukaryota	Setaria italica	122.2	7.4e-32
A0A1U7XIG4_NICSY	Auxin response factor	Eukaryota	Nicotiana sylvestris	122.2	7.4e-32
A0A1S4DM73_TOBAC	Auxin response factor	Eukaryota	Nicotiana tabacum	122.2	7.4e-32
A0A446W525_TRITD	Auxin response factor	Eukaryota	Triticum turgidum subsp. durum	122.2	7.5e-32
A0A453SUA9_AEGTS	Auxin response factor	Eukaryota	Aegilops tauschii subsp. strangulata	122.1	7.6e-32
A0A7J7NGD6_9MAGN	Auxin response factor	Eukaryota	Kingdonia uniflora	122.1	7.6e-32
A0A2K3NQ78_TRIPR	Auxin response factor	Eukaryota	Trifolium pratense	122.1	7.6e-32
A0A3L6QGQ5_PANMI	Auxin response factor	Eukaryota	Panicum miliaceum	122.1	7.7e-32
A0A3B6PPA3_WHEAT	Auxin response factor	Eukaryota	Triticum aestivum	122.1	7.7e-32
A0A6S7LAQ2_LACSI	Auxin response factor	Eukaryota	Lactuca saligna	122.1	7.8e-32
A0A1R3JAN8_COCAP	Auxin response factor	Eukaryota	Corchorus capsularis	122.1	7.9e-32
A0A0E0ADH2_9ORYZ	Auxin response factor	Eukaryota	Oryza glumipatula	122.1	7.9e-32
A0A0D3GK33_9ORYZ	Auxin response factor	Eukaryota	Oryza barthii	122	8.1e-32
A0A2G2VTZ1_CAPBA	Auxin response factor	Eukaryota	Capsicum baccatum	122	8.2e-32
D8R1E2_SELML	Auxin response factor	Eukaryota	Selaginella moellendorffii	122	8.2e-32
A0A446W510_TRITD	Auxin response factor	Eukaryota	Triticum turgidum subsp. durum	122	8.2e-32
J3MC28_ORYBR	Auxin response factor	Eukaryota	Oryza brachyantha	122	8.2e-32
A0A446WF48_TRITD	Auxin response factor	Eukaryota	Triticum turgidum subsp. durum	122	8.4e-32
ARFR_ORYSJ	Auxin response factor 18	Eukaryota	Oryza sativa subsp. japonica	122	8.4e-32
A0A446V6V7_TRITD	Auxin response factor	Eukaryota	Triticum turgidum subsp. durum	122	8.5e-32
A0A251V457_HELAN	Auxin response factor	Eukaryota	Helianthus annuus	122	8.5e-32
A0A6P5ZC08_DURZI	Auxin response factor	Eukaryota	Durio zibethinus	122	8.5e-32
A0A2C9VK33_MANES	Auxin response factor	Eukaryota	Manihot esculenta	122	8.6e-32
A0A804RN48_MAIZE	Uncharacterized protein	Eukaryota	Zea mays	122	8.6e-32
A0A0E0Q1T6_ORYRU	Auxin response factor	Eukaryota	Oryza rufipogon	121.9	8.7e-32
A0A6P5XR67_DURZI	Auxin response factor	Eukaryota	Durio zibethinus	121.9	8.7e-32
A0A446V6V0_TRITD	Auxin response factor	Eukaryota	Triticum turgidum subsp. durum	121.9	8.7e-32
A0A2G2ZDW0_CAPAN	Auxin response factor	Eukaryota	Capsicum annuum	121.9	9.1e-32
A0A498HPB9_MALDO	Auxin response factor	Eukaryota	Malus domestica	121.9	9.3e-32
A0A445AF62_ARAHY	Auxin response factor	Eukaryota	Arachis hypogaea	121.8	9.4e-32
A0A2U1QG77_ARTAN	Auxin response factor	Eukaryota	Artemisia annua	121.8	9.6e-32
A0A6J0K0F1_RAPSA	Auxin response factor	Eukaryota	Raphanus sativus	121.8	9.6e-32
M1B2I2_SOLTU	Auxin response factor	Eukaryota	Solanum tuberosum	121.8	9.6e-32
A0A2U1QG61_ARTAN	Auxin response factor	Eukaryota	Artemisia annua	121.8	9.7e-32
A0A6A2Y4N8_HIBSY	Auxin response factor	Eukaryota	Hibiscus syriacus	121.8	9.7e-32
A0A2G3CH05_CAPCH	Auxin response factor	Eukaryota	Capsicum chinense	121.8	9.8e-32
A0A1U8GPF5_CAPAN	Auxin response factor	Eukaryota	Capsicum annuum	121.8	9.8e-32
A0A3B6PJV2_WHEAT	Auxin response factor	Eukaryota	Triticum aestivum	121.8	9.9e-32
A0A446XTC9_TRITD	Auxin response factor	Eukaryota	Triticum turgidum subsp. durum	121.8	9.9e-32
A0A3B6RLR8_WHEAT	Auxin response factor	Eukaryota	Triticum aestivum	121.8	9.9e-32
A0A446XTD2_TRITD	Auxin response factor	Eukaryota	Triticum turgidum subsp. durum	121.8	9.9e-32
A0A2J6KDB8_LACSA	Auxin response factor	Eukaryota	Lactuca sativa	121.8	9.9e-32
A0A287TIQ4_HORVV	Auxin response factor	Eukaryota	Hordeum vulgare subsp. vulgare	121.8	1e-31
A0A287TIM1_HORVV	Auxin response factor	Eukaryota	Hordeum vulgare subsp. vulgare	121.8	1e-31
A0A287TIM9_HORVV	Auxin response factor	Eukaryota	Hordeum vulgare subsp. vulgare	121.7	1e-31
A0A7J8TL67_9ROSI	Auxin response factor (Fragment)	Eukaryota	Gossypium klotzschianum	121.7	1e-31
M0YUJ9_HORVV	Auxin response factor	Eukaryota	Hordeum vulgare subsp. vulgare	121.7	1e-31
A0A3B6NMM8_WHEAT	Auxin response factor	Eukaryota	Triticum aestivum	121.7	1e-31
A0A287TJ05_HORVV	Auxin response factor	Eukaryota	Hordeum vulgare subsp. vulgare	121.7	1e-31
A0A0E0E5H6_9ORYZ	Auxin response factor	Eukaryota	Oryza meridionalis	121.7	1e-31
A0A2G3BEM1_CAPCH	Auxin response factor	Eukaryota	Capsicum chinense	121.7	1e-31
A0A453NA46_AEGTS	Auxin response factor	Eukaryota	Aegilops tauschii subsp. strangulata	121.7	1e-31
A0A3B6QBJ5_WHEAT	Auxin response factor	Eukaryota	Triticum aestivum	121.7	1e-31
A0A6S7LIE7_LACSI	Auxin response factor	Eukaryota	Lactuca saligna	121.7	1e-31
A0A7J9ELZ9_9ROSI	Auxin response factor	Eukaryota	Gossypium trilobum	121.7	1e-31
A0A1J6IX83_NICAT	Auxin response factor	Eukaryota	Nicotiana attenuata	121.7	1e-31
A0A1S4C4V3_TOBAC	Auxin response factor	Eukaryota	Nicotiana tabacum	121.7	1e-31
A0A453NA75_AEGTS	Auxin response factor	Eukaryota	Aegilops tauschii subsp. strangulata	121.7	1e-31
A0A453NA85_AEGTS	Auxin response factor	Eukaryota	Aegilops tauschii subsp. strangulata	121.7	1.1e-31
I1HX19_BRADI	Auxin response factor	Eukaryota	Brachypodium distachyon	121.7	1.1e-31
A0A7J9A5U2_9ROSI	Auxin response factor	Eukaryota	Gossypium laxum	121.7	1.1e-31
A0A3N6RBT1_BRACR	Auxin response factor	Eukaryota	Brassica cretica	121.7	1.1e-31
A0A1S4AYY0_TOBAC	Auxin response factor	Eukaryota	Nicotiana tabacum	121.6	1.1e-31
A0A453NF60_AEGTS	Auxin response factor	Eukaryota	Aegilops tauschii subsp. strangulata	121.6	1.1e-31
A0A1S4AYN1_TOBAC	Auxin response factor	Eukaryota	Nicotiana tabacum	121.6	1.1e-31
A0A1U7VUV4_NICSY	Auxin response factor	Eukaryota	Nicotiana sylvestris	121.6	1.1e-31
A0A1S3Z0M4_TOBAC	Auxin response factor	Eukaryota	Nicotiana tabacum	121.6	1.1e-31
A0A446V6U8_TRITD	Auxin response factor	Eukaryota	Triticum turgidum subsp. durum	121.6	1.1e-31
V7C8N6_PHAVU	Auxin response factor	Eukaryota	Phaseolus vulgaris	121.6	1.1e-31
A0A4D8ZAI4_SALSN	Auxin response factor	Eukaryota	Salvia splendens	121.6	1.1e-31
A0A7J8QR72_GOSDV	Auxin response factor	Eukaryota	Gossypium davidsonii	121.6	1.1e-31
A0A328E9A8_9ASTE	Auxin response factor	Eukaryota	Cuscuta australis	121.6	1.1e-31
A0A446V716_TRITD	Auxin response factor	Eukaryota	Triticum turgidum subsp. durum	121.6	1.1e-31
A0A2Z7A5A8_9LAMI	Auxin response factor	Eukaryota	Dorcoceras hygrometricum	121.6	1.1e-31
A0A446V6Y1_TRITD	Auxin response factor	Eukaryota	Triticum turgidum subsp. durum	121.6	1.1e-31
A0A0B0MKG0_GOSAR	Auxin response factor	Eukaryota	Gossypium arboreum	121.6	1.1e-31
A0A446V6V8_TRITD	Auxin response factor	Eukaryota	Triticum turgidum subsp. durum	121.6	1.1e-31
A0A445HFX2_GLYSO	Auxin response factor	Eukaryota	Glycine soja	121.5	1.2e-31
A0A2I4HC22_JUGRE	Auxin response factor	Eukaryota	Juglans regia	121.5	1.2e-31
V4TFD4_CITCL	Auxin response factor	Eukaryota	Citrus clementina	121.5	1.2e-31
A0A5B6V6B0_9ROSI	Auxin response factor	Eukaryota	Gossypium australe	121.5	1.2e-31
A0A804RIS4_MAIZE	Uncharacterized protein	Eukaryota	Zea mays	121.5	1.2e-31
A0A1J6K8F5_NICAT	Auxin response factor	Eukaryota	Nicotiana attenuata	121.5	1.2e-31
A0A6P5XQJ4_DURZI	Auxin response factor	Eukaryota	Durio zibethinus	121.5	1.2e-31
D9HNV6_MAIZE	Auxin response factor	Eukaryota	Zea mays	121.5	1.2e-31
A0A804K6Q1_MUSAM	Uncharacterized protein	Eukaryota	Musa acuminata subsp. malaccensis	121.5	1.2e-31
A0A445LWW8_GLYSO	Auxin response factor	Eukaryota	Glycine soja	121.5	1.2e-31
A0A2G5D1F6_AQUCA	Auxin response factor	Eukaryota	Aquilegia coerulea	121.4	1.2e-31
A0A1S2YPR9_CICAR	Auxin response factor	Eukaryota	Cicer arietinum	121.4	1.2e-31
A0A1U7Y067_NICSY	Auxin response factor	Eukaryota	Nicotiana sylvestris	121.4	1.3e-31
A0A7J9F7Y0_9ROSI	Auxin response factor	Eukaryota	Gossypium trilobum	121.4	1.3e-31
A0A3B6QFK5_WHEAT	Auxin response factor	Eukaryota	Triticum aestivum	121.4	1.3e-31
A0A1S2YPR0_CICAR	Auxin response factor	Eukaryota	Cicer arietinum	121.4	1.3e-31
A0A446XTI1_TRITD	Auxin response factor	Eukaryota	Triticum turgidum subsp. durum	121.4	1.3e-31
A0A445HFS9_GLYSO	Auxin response factor	Eukaryota	Glycine soja	121.4	1.3e-31
A0A0D2PKE4_GOSRA	Auxin response factor	Eukaryota	Gossypium raimondii	121.4	1.3e-31
A0A6P5XQE9_DURZI	Auxin response factor	Eukaryota	Durio zibethinus	121.4	1.3e-31
A0A446XTF9_TRITD	Auxin response factor	Eukaryota	Triticum turgidum subsp. durum	121.4	1.3e-31
A0A7J9M7E5_GOSSC	Auxin response factor (Fragment)	Eukaryota	Gossypium schwendimanii	121.4	1.3e-31
A0A2H5NS16_CITUN	Auxin response factor	Eukaryota	Citrus unshiu	121.4	1.3e-31
A0A444G3H4_ENSVE	Auxin response factor	Eukaryota	Ensete ventricosum	121.4	1.3e-31
A0A445I8S0_GLYSO	Auxin response factor	Eukaryota	Glycine soja	121.3	1.3e-31
A0A804K6P8_MUSAM	Uncharacterized protein	Eukaryota	Musa acuminata subsp. malaccensis	121.3	1.3e-31
A0A5D2Z104_GOSMU	Auxin response factor	Eukaryota	Gossypium mustelinum	121.3	1.4e-31
A0A7J9IGC7_9ROSI	Uncharacterized protein (Fragment)	Eukaryota	Gossypium armourianum	121.3	1.4e-31
A0A445LWT5_GLYSO	Auxin response factor	Eukaryota	Glycine soja	121.3	1.4e-31
A0A3Q7XGR0_CICAR	Auxin response factor	Eukaryota	Cicer arietinum	121.3	1.4e-31
A0A2T7F9A1_9POAL	Auxin response factor	Eukaryota	Panicum hallii var. hallii	121.3	1.4e-31
A0A1E5UWA3_9POAL	Auxin response factor	Eukaryota	Dichanthelium oligosanthes	121.3	1.4e-31
A0A1J7J2C4_LUPAN	Auxin response factor	Eukaryota	Lupinus angustifolius	121.3	1.4e-31
A0A2G5D1G7_AQUCA	Auxin response factor	Eukaryota	Aquilegia coerulea	121.3	1.4e-31
A0A453D3W4_AEGTS	Auxin response factor	Eukaryota	Aegilops tauschii subsp. strangulata	121.3	1.4e-31
A0A6J0ZS48_9ROSI	Auxin response factor	Eukaryota	Herrania umbratica	121.3	1.4e-31
A0A398AJP5_BRACM	Auxin response factor	Eukaryota	Brassica campestris	121.3	1.4e-31
A0A4S4DX10_CAMSI	Auxin response factor	Eukaryota	Camellia sinensis var. sinensis	121.2	1.5e-31
A0A4U6W843_SETVI	Auxin response factor	Eukaryota	Setaria viridis	121.2	1.5e-31
K3YPF5_SETIT	Auxin response factor	Eukaryota	Setaria italica	121.2	1.5e-31
A0A7N2MT93_QUELO	Auxin response factor	Eukaryota	Quercus lobata	121.2	1.5e-31
A0A5D2Z180_GOSMU	Auxin response factor	Eukaryota	Gossypium mustelinum	121.2	1.5e-31
K7K114_SOYBN	Auxin response factor	Eukaryota	Glycine max	121.2	1.5e-31
A0A7N2RCW2_QUELO	Auxin response factor	Eukaryota	Quercus lobata	121.2	1.5e-31
A0A3B6SLN5_WHEAT	Auxin response factor	Eukaryota	Triticum aestivum	121.2	1.5e-31
A0A2R6QU45_ACTCC	Auxin response factor	Eukaryota	Actinidia chinensis var. chinensis	121.2	1.5e-31
A0A6J0MDI3_RAPSA	Auxin response factor	Eukaryota	Raphanus sativus	121.2	1.5e-31
A0A7J9D838_9ROSI	Auxin response factor	Eukaryota	Gossypium trilobum	121.2	1.5e-31
A0A0D2QJA2_GOSRA	Auxin response factor	Eukaryota	Gossypium raimondii	121.2	1.5e-31
A0A6A4PGF9_LUPAL	Auxin response factor	Eukaryota	Lupinus albus	121.1	1.5e-31
A0A6I9QZ02_ELAGV	Auxin response factor	Eukaryota	Elaeis guineensis var. tenera	121.1	1.6e-31
I1H027_BRADI	Auxin response factor	Eukaryota	Brachypodium distachyon	121.1	1.6e-31
A0A6J1I5E5_CUCMA	Auxin response factor	Eukaryota	Cucurbita maxima	121.1	1.6e-31
A0A453CHB3_AEGTS	Auxin response factor	Eukaryota	Aegilops tauschii subsp. strangulata	121.1	1.6e-31
A0A4U5P1X1_POPAL	Auxin response factor	Eukaryota	Populus alba	121.1	1.6e-31
A0A453R0Z6_AEGTS	Auxin response factor	Eukaryota	Aegilops tauschii subsp. strangulata	121.1	1.6e-31
A0A453R0Z1_AEGTS	Auxin response factor	Eukaryota	Aegilops tauschii subsp. strangulata	121.1	1.6e-31
A0A445I8B7_GLYSO	Auxin response factor	Eukaryota	Glycine soja	121.1	1.6e-31
I1M1J4_SOYBN	Auxin response factor	Eukaryota	Glycine max	121.1	1.6e-31
A0A445I8B6_GLYSO	Auxin response factor	Eukaryota	Glycine soja	121.1	1.6e-31
I1M1J5_SOYBN	Auxin response factor	Eukaryota	Glycine max	121.1	1.6e-31
I1J4B0_SOYBN	Auxin response factor	Eukaryota	Glycine max	121.1	1.6e-31
A0A2K2DPS3_BRADI	Auxin response factor	Eukaryota	Brachypodium distachyon	121.1	1.6e-31
A0A445LWT0_GLYSO	Auxin response factor	Eukaryota	Glycine soja	121.1	1.6e-31
A0A2H5QQ69_CITUN	PB1 domain-containing protein	Eukaryota	Citrus unshiu	121.1	1.6e-31
A0A2P5F7V6_TREOI	Auxin response factor	Eukaryota	Trema orientale	121	1.6e-31
A0A4V6D8Q4_SETVI	Auxin response factor	Eukaryota	Setaria viridis	121	1.6e-31
A0A7N2KT36_QUELO	Auxin response factor	Eukaryota	Quercus lobata	121	1.7e-31
A0A1U7ZLA6_NELNU	Auxin response factor	Eukaryota	Nelumbo nucifera	121	1.7e-31
A0A2T7F1S5_9POAL	Auxin response factor	Eukaryota	Panicum hallii var. hallii	121	1.7e-31
A0A0D2TJ13_GOSRA	Auxin response factor	Eukaryota	Gossypium raimondii	121	1.7e-31
A0A4U6UZD4_SETVI	Auxin response factor	Eukaryota	Setaria viridis	121	1.7e-31
V7CR69_PHAVU	Auxin response factor	Eukaryota	Phaseolus vulgaris	121	1.7e-31
A0A1U7ZGE9_NELNU	Auxin response factor	Eukaryota	Nelumbo nucifera	121	1.7e-31
A0A7J9KLY9_GOSSC	Auxin response factor	Eukaryota	Gossypium schwendimanii	121	1.7e-31
A0A0D2Q8Q5_GOSRA	Auxin response factor	Eukaryota	Gossypium raimondii	121	1.7e-31
A0A6J0MD69_RAPSA	Auxin response factor	Eukaryota	Raphanus sativus	120.9	1.8e-31
A0A5D2U5E7_GOSMU	Auxin response factor	Eukaryota	Gossypium mustelinum	120.9	1.8e-31
A0A5D2U4M5_GOSMU	Auxin response factor	Eukaryota	Gossypium mustelinum	120.9	1.8e-31
A0A3L6PGH6_PANMI	Auxin response factor	Eukaryota	Panicum miliaceum	120.9	1.9e-31
A0A7J9JNI8_9ROSI	PB1 domain-containing protein (Fragment)	Eukaryota	Gossypium armourianum	120.8	1.9e-31
A0A0D2RTN2_GOSRA	Auxin response factor	Eukaryota	Gossypium raimondii	120.8	1.9e-31
A0A565AUI4_9BRAS	Auxin response factor	Eukaryota	Arabis nemorensis	120.8	1.9e-31
A0A5J4ZZM4_9ASTE	Auxin response factor	Eukaryota	Nyssa sinensis	120.8	1.9e-31
A0A2H5QQA6_CITUN	Auxin-responsive protein	Eukaryota	Citrus unshiu	120.8	1.9e-31
A0A7N2MEZ7_QUELO	Auxin response factor	Eukaryota	Quercus lobata	120.8	2e-31
A0A565CHK1_9BRAS	Auxin response factor	Eukaryota	Arabis nemorensis	120.8	2e-31
C5Z8A5_SORBI	Auxin response factor	Eukaryota	Sorghum bicolor	120.8	2e-31
W1PQ90_AMBTC	Auxin response factor	Eukaryota	Amborella trichopoda	120.8	2e-31
A0A6I9SVN5_SESIN	Auxin response factor	Eukaryota	Sesamum indicum	120.8	2e-31
A0A453R177_AEGTS	Auxin response factor	Eukaryota	Aegilops tauschii subsp. strangulata	120.8	2e-31
V4TF44_CITCL	Auxin response factor	Eukaryota	Citrus clementina	120.7	2e-31
A0A5D2USN1_GOSMU	Auxin response factor	Eukaryota	Gossypium mustelinum	120.7	2e-31
J3MGZ8_ORYBR	Auxin response factor	Eukaryota	Oryza brachyantha	120.7	2e-31
A0A5N6RMQ4_9ROSI	Auxin response factor	Eukaryota	Carpinus fangiana	120.7	2e-31
A0A5N6RLE0_9ROSI	Auxin response factor	Eukaryota	Carpinus fangiana	120.7	2.1e-31
A0A2K2A232_POPTR	Auxin response factor	Eukaryota	Populus trichocarpa	120.7	2.1e-31
A0A6I9U851_SESIN	Auxin response factor	Eukaryota	Sesamum indicum	120.7	2.1e-31
A0A1U8JN97_GOSHI	Auxin response factor	Eukaryota	Gossypium hirsutum	120.7	2.1e-31
A0A453R192_AEGTS	Auxin response factor	Eukaryota	Aegilops tauschii subsp. strangulata	120.7	2.2e-31
A0A6P5ZPE6_DURZI	Auxin response factor	Eukaryota	Durio zibethinus	120.6	2.2e-31
A0A2K2A222_POPTR	Auxin response factor	Eukaryota	Populus trichocarpa	120.6	2.2e-31
A0A287VZ32_HORVV	Auxin response factor	Eukaryota	Hordeum vulgare subsp. vulgare	120.6	2.2e-31
A0A3Q7GL62_SOLLC	Auxin response factor	Eukaryota	Solanum lycopersicum	120.6	2.2e-31
A0A2G3CAV2_CAPCH	Auxin response factor	Eukaryota	Capsicum chinense	120.6	2.2e-31
A0A2K2D490_BRADI	Auxin response factor	Eukaryota	Brachypodium distachyon	120.6	2.3e-31
A0A287VZA8_HORVV	Auxin response factor	Eukaryota	Hordeum vulgare subsp. vulgare	120.6	2.3e-31
A0A5C7GXQ8_9ROSI	Auxin response factor	Eukaryota	Acer yangbiense	120.5	2.3e-31
A0A4U5QQ68_POPAL	Auxin response factor	Eukaryota	Populus alba	120.5	2.4e-31
A0A151R1N3_CAJCA	Auxin response factor	Eukaryota	Cajanus cajan	120.5	2.4e-31
A0A6A3AV49_HIBSY	Auxin response factor	Eukaryota	Hibiscus syriacus	120.5	2.4e-31
A0A1S3XYM5_TOBAC	Auxin response factor	Eukaryota	Nicotiana tabacum	120.5	2.4e-31
A0A1D6GTU9_MAIZE	Auxin response factor	Eukaryota	Zea mays	120.5	2.4e-31
A0A1U7X118_NICSY	Auxin response factor	Eukaryota	Nicotiana sylvestris	120.5	2.4e-31
A0A287TNG5_HORVV	Auxin response factor	Eukaryota	Hordeum vulgare subsp. vulgare	120.5	2.4e-31
A0A6A3AS79_HIBSY	Auxin response factor	Eukaryota	Hibiscus syriacus	120.5	2.4e-31
A0A446MRY5_TRITD	Auxin response factor	Eukaryota	Triticum turgidum subsp. durum	120.5	2.4e-31
A0A3B6TLI6_WHEAT	Auxin response factor	Eukaryota	Triticum aestivum	120.5	2.5e-31
A0A446MRY6_TRITD	Auxin response factor	Eukaryota	Triticum turgidum subsp. durum	120.5	2.5e-31
A0A453R1U7_AEGTS	Auxin response factor	Eukaryota	Aegilops tauschii subsp. strangulata	120.5	2.5e-31
A0A453R1H3_AEGTS	Auxin response factor	Eukaryota	Aegilops tauschii subsp. strangulata	120.5	2.5e-31
A0A446MS41_TRITD	Auxin response factor	Eukaryota	Triticum turgidum subsp. durum	120.5	2.5e-31
A0A444FIZ8_ENSVE	Auxin response factor (Fragment)	Eukaryota	Ensete ventricosum	120.4	2.5e-31
A0A4P1RPU0_LUPAN	Auxin response factor	Eukaryota	Lupinus angustifolius	120.4	2.5e-31
A0A287XLJ8_HORVV	Auxin response factor	Eukaryota	Hordeum vulgare subsp. vulgare	120.4	2.6e-31
D8QS80_SELML	Auxin response factor	Eukaryota	Selaginella moellendorffii	120.4	2.6e-31
B9T414_RICCO	Auxin response factor	Eukaryota	Ricinus communis	120.4	2.6e-31
A0A7N0RCA3_KALFE	Auxin response factor	Eukaryota	Kalanchoe fedtschenkoi	120.4	2.7e-31
A0A446MRW4_TRITD	Auxin response factor	Eukaryota	Triticum turgidum subsp. durum	120.4	2.7e-31
B8AFR0_ORYSI	Auxin response factor	Eukaryota	Oryza sativa subsp. indica	120.3	2.7e-31
A0A0E0G9Z9_ORYNI	Auxin response factor	Eukaryota	Oryza nivara	120.3	2.7e-31
A0A7J6XBW2_THATH	Auxin response factor	Eukaryota	Thalictrum thalictroides	120.3	2.7e-31
A0A251U9H3_HELAN	Auxin response factor	Eukaryota	Helianthus annuus	120.3	2.8e-31
A0A2I0BDZ8_9ASPA	Auxin response factor	Eukaryota	Apostasia shenzhenica	120.3	2.8e-31
A0A0P0WG28_ORYSJ	Auxin response factor (Fragment)	Eukaryota	Oryza sativa subsp. japonica	120.3	2.8e-31
A0A804KKQ8_MUSAM	Uncharacterized protein	Eukaryota	Musa acuminata subsp. malaccensis	120.3	2.8e-31
A0A804KKQ9_MUSAM	Uncharacterized protein	Eukaryota	Musa acuminata subsp. malaccensis	120.3	2.8e-31
A0A1S3VJP7_VIGRR	Auxin response factor	Eukaryota	Vigna radiata var. radiata	120.2	2.9e-31
A0A1Q3BF00_CEPFO	Auxin response factor	Eukaryota	Cephalotus follicularis	120.2	3e-31
A0A7J0GKS6_9ERIC	Auxin response factor	Eukaryota	Actinidia rufa	120.2	3e-31
A0A287VZV7_HORVV	Auxin response factor	Eukaryota	Hordeum vulgare subsp. vulgare	120.2	3e-31
A0A199VY38_ANACO	Auxin response factor	Eukaryota	Ananas comosus	120.2	3e-31
A0A5J9TVK1_9POAL	Auxin response factor (Fragment)	Eukaryota	Eragrostis curvula	120.2	3.1e-31
A0A2G2WCJ8_CAPBA	Auxin response factor	Eukaryota	Capsicum baccatum	120.1	3.1e-31
A0A328DTE9_9ASTE	Auxin response factor	Eukaryota	Cuscuta australis	120.1	3.1e-31
A0A6P9F271_JUGRE	Auxin response factor	Eukaryota	Juglans regia	120.1	3.1e-31
A0A1S3UGY5_VIGRR	Auxin response factor	Eukaryota	Vigna radiata var. radiata	120.1	3.2e-31
A0A7J0DHQ2_9ERIC	Auxin response factor	Eukaryota	Actinidia rufa	120.1	3.2e-31
A0A444G7W0_ENSVE	Auxin response factor (Fragment)	Eukaryota	Ensete ventricosum	120.1	3.3e-31
B9IFK3_POPTR	Auxin response factor	Eukaryota	Populus trichocarpa	120.1	3.3e-31
A0A287TNH2_HORVV	Auxin response factor	Eukaryota	Hordeum vulgare subsp. vulgare	120	3.4e-31
A0A5A7T4I8_CUCME	Auxin response factor	Eukaryota	Cucumis melo var. makuwa	120	3.4e-31
A0A1S3C419_CUCME	Auxin response factor	Eukaryota	Cucumis melo	120	3.4e-31
A0A1R3H9W5_COCAP	Auxin response factor	Eukaryota	Corchorus capsularis	120	3.4e-31
A0A2I0HQV4_PUNGR	Auxin response factor	Eukaryota	Punica granatum	120	3.4e-31
A0A0A0KID3_CUCSA	Auxin response factor	Eukaryota	Cucumis sativus	120	3.4e-31
A0A2U1PI91_ARTAN	Auxin response factor	Eukaryota	Artemisia annua	120	3.4e-31
A0A2U1LIG7_ARTAN	Auxin response factor	Eukaryota	Artemisia annua	120	3.4e-31
A0A4U5MHK9_POPAL	Auxin response factor	Eukaryota	Populus alba	120	3.5e-31
A0A151RRL8_CAJCA	Auxin response factor	Eukaryota	Cajanus cajan	120	3.5e-31
A0A453P4J3_AEGTS	Auxin response factor	Eukaryota	Aegilops tauschii subsp. strangulata	120	3.5e-31
A0A4Y7JA22_PAPSO	Auxin response factor	Eukaryota	Papaver somniferum	119.9	3.6e-31
A0A287VZD4_HORVV	Auxin response factor	Eukaryota	Hordeum vulgare subsp. vulgare	119.9	3.6e-31
A0A5A7V2F7_CUCME	Auxin response factor	Eukaryota	Cucumis melo var. makuwa	119.9	3.6e-31
A0A287TNM9_HORVV	Auxin response factor	Eukaryota	Hordeum vulgare subsp. vulgare	119.9	3.7e-31
A0A453NFY3_AEGTS	Auxin response factor	Eukaryota	Aegilops tauschii subsp. strangulata	119.9	3.7e-31
A0A6P9EN29_JUGRE	Auxin response factor	Eukaryota	Juglans regia	119.9	3.7e-31
A0A2I0WED1_9ASPA	Auxin response factor	Eukaryota	Dendrobium catenatum	119.9	3.7e-31
A0A251UZW0_HELAN	Auxin response factor	Eukaryota	Helianthus annuus	119.9	3.7e-31
A0A453NF69_AEGTS	Auxin response factor	Eukaryota	Aegilops tauschii subsp. strangulata	119.9	3.7e-31
A0A6A2ZNL6_HIBSY	Auxin response factor	Eukaryota	Hibiscus syriacus	119.9	3.7e-31
A0A6P9EK87_JUGRE	Auxin response factor	Eukaryota	Juglans regia	119.9	3.7e-31
A0A6P9EMS1_JUGRE	Auxin response factor	Eukaryota	Juglans regia	119.9	3.8e-31
A0A287TNU3_HORVV	Auxin response factor	Eukaryota	Hordeum vulgare subsp. vulgare	119.9	3.8e-31
A0A6P9EYP2_JUGRE	Auxin response factor	Eukaryota	Juglans regia	119.9	3.8e-31
A0A453NFG1_AEGTS	Auxin response factor	Eukaryota	Aegilops tauschii subsp. strangulata	119.9	3.8e-31
A0A164Z9A8_DAUCS	Auxin response factor	Eukaryota	Daucus carota subsp. sativus	119.9	3.8e-31
A0A7J6I8W1_CANSA	Auxin response factor	Eukaryota	Cannabis sativa	119.9	3.8e-31
A0A453NFE1_AEGTS	Auxin response factor	Eukaryota	Aegilops tauschii subsp. strangulata	119.8	3.8e-31
A0A5B6VD53_9ROSI	Auxin response factor	Eukaryota	Gossypium australe	119.8	3.8e-31
A0A6A2X5Y9_HIBSY	Auxin response factor	Eukaryota	Hibiscus syriacus	119.8	3.9e-31
A0A2C9U0H6_MANES	Auxin response factor	Eukaryota	Manihot esculenta	119.8	3.9e-31
A0A3B6TQE3_WHEAT	Auxin response factor	Eukaryota	Triticum aestivum	119.8	3.9e-31
A0A1S3E4Y9_CICAR	Auxin response factor	Eukaryota	Cicer arietinum	119.8	3.9e-31
A0A5C7HE11_9ROSI	Auxin response factor	Eukaryota	Acer yangbiense	119.8	3.9e-31
J3M2D2_ORYBR	Auxin response factor	Eukaryota	Oryza brachyantha	119.8	3.9e-31
W1PGL1_AMBTC	Auxin response factor	Eukaryota	Amborella trichopoda	119.8	4e-31
A0A453NF67_AEGTS	Auxin response factor	Eukaryota	Aegilops tauschii subsp. strangulata	119.8	4e-31
A0A287TNG8_HORVV	Auxin response factor	Eukaryota	Hordeum vulgare subsp. vulgare	119.8	4e-31
M0ZQX0_SOLTU	Auxin response factor	Eukaryota	Solanum tuberosum	119.8	4.1e-31
A0A2R6R3Z0_ACTCC	Auxin response factor	Eukaryota	Actinidia chinensis var. chinensis	119.7	4.1e-31
A0A6A6LUJ1_HEVBR	Auxin response factor	Eukaryota	Hevea brasiliensis	119.7	4.1e-31
A0A6A5P5E2_LUPAL	Auxin response factor	Eukaryota	Lupinus albus	119.7	4.1e-31
A0A0S3RJP7_PHAAN	Auxin response factor	Eukaryota	Vigna angularis var. angularis	119.7	4.1e-31
A0A804IZC7_MUSAM	Uncharacterized protein	Eukaryota	Musa acuminata subsp. malaccensis	119.7	4.2e-31
A0A6A5NQS2_LUPAL	Auxin response factor	Eukaryota	Lupinus albus	119.7	4.3e-31
A0A1S2YHA9_CICAR	Auxin response factor	Eukaryota	Cicer arietinum	119.7	4.3e-31
A0A4S8K3Q7_MUSBA	Auxin response factor	Eukaryota	Musa balbisiana	119.7	4.3e-31
V7B6L0_PHAVU	Auxin response factor	Eukaryota	Phaseolus vulgaris	119.7	4.3e-31
A0A1S2YGP3_CICAR	Auxin response factor	Eukaryota	Cicer arietinum	119.7	4.3e-31
A0A5B6WCU2_9ROSI	Auxin-responsive protein	Eukaryota	Gossypium australe	119.7	4.3e-31
A0A6J1HNK0_CUCMA	Auxin response factor	Eukaryota	Cucurbita maxima	119.7	4.3e-31
A0A1S3CBQ4_CUCME	Auxin response factor	Eukaryota	Cucumis melo	119.6	4.4e-31
A0A0D9VC45_9ORYZ	Auxin response factor	Eukaryota	Leersia perrieri	119.6	4.4e-31
A0A3L6S3T8_PANMI	Auxin response factor	Eukaryota	Panicum miliaceum	119.6	4.4e-31
A0A540NBW5_MALBA	Auxin response factor	Eukaryota	Malus baccata	119.6	4.5e-31
A0A0D2UMF8_GOSRA	Auxin response factor	Eukaryota	Gossypium raimondii	119.6	4.5e-31
A0A1S3CC20_CUCME	Auxin response factor	Eukaryota	Cucumis melo	119.6	4.5e-31
V7B158_PHAVU	Auxin response factor	Eukaryota	Phaseolus vulgaris	119.6	4.5e-31
A0A6S7MJX8_LACSI	Auxin response factor	Eukaryota	Lactuca saligna	119.6	4.5e-31
A0A5D2T413_GOSMU	Auxin response factor	Eukaryota	Gossypium mustelinum	119.6	4.5e-31
A0A6S7NT83_LACSI	Auxin response factor	Eukaryota	Lactuca saligna	119.6	4.6e-31
A0A0L9UVK3_PHAAN	Auxin response factor	Eukaryota	Phaseolus angularis	119.6	4.6e-31
A0A2G3BYJ1_CAPCH	Auxin response factor	Eukaryota	Capsicum chinense	119.6	4.6e-31
A0A118K1K7_CYNCS	Auxin-responsive protein	Eukaryota	Cynara cardunculus var. scolymus	119.6	4.6e-31
A0A1U8PIU3_GOSHI	Auxin response factor	Eukaryota	Gossypium hirsutum	119.6	4.6e-31
A0A0E0NI24_ORYRU	Auxin response factor	Eukaryota	Oryza rufipogon	119.6	4.6e-31
A0A2G2WBM6_CAPBA	Auxin response factor	Eukaryota	Capsicum baccatum	119.6	4.7e-31
A0A1U8PG74_GOSHI	Auxin response factor	Eukaryota	Gossypium hirsutum	119.5	4.7e-31
A0A5N6QA32_9ROSI	Auxin-responsive protein	Eukaryota	Carpinus fangiana	119.5	4.7e-31
A0A6I9RP66_ELAGV	Auxin response factor	Eukaryota	Elaeis guineensis var. tenera	119.5	4.8e-31
ARFJ_ORYSJ	Auxin response factor 10	Eukaryota	Oryza sativa subsp. japonica	119.5	4.8e-31
B8AS27_ORYSI	Auxin response factor	Eukaryota	Oryza sativa subsp. indica	119.5	4.8e-31
A0A2P6QS39_ROSCH	Auxin response factor	Eukaryota	Rosa chinensis	119.5	4.8e-31
A0A0D9Y8Q9_9ORYZ	Auxin response factor	Eukaryota	Oryza glumipatula	119.5	4.8e-31
A0A0D3FY07_9ORYZ	Auxin response factor	Eukaryota	Oryza barthii	119.5	4.8e-31
A0A0E0HVW9_ORYNI	Auxin response factor	Eukaryota	Oryza nivara	119.5	4.9e-31
A0A0D9ZS17_9ORYZ	Auxin response factor	Eukaryota	Oryza glumipatula	119.5	5e-31
A0A1U8PG63_GOSHI	Auxin response factor	Eukaryota	Gossypium hirsutum	119.4	5e-31
A0A328DYF5_9ASTE	Auxin response factor	Eukaryota	Cuscuta australis	119.4	5.1e-31
W9RH45_9ROSA	Auxin response factor	Eukaryota	Morus notabilis	119.4	5.2e-31
A0A2J6JKE6_LACSA	Auxin response factor	Eukaryota	Lactuca sativa	119.4	5.2e-31
S8CAY5_9LAMI	Auxin response factor	Eukaryota	Genlisea aurea	119.4	5.2e-31
A0A151TNB1_CAJCA	Auxin response factor	Eukaryota	Cajanus cajan	119.4	5.2e-31
A0A0A0LHN1_CUCSA	Auxin response factor	Eukaryota	Cucumis sativus	119.4	5.3e-31
A0A0S3RQD9_PHAAN	Auxin response factor	Eukaryota	Vigna angularis var. angularis	119.4	5.3e-31
A0A6P6SGT4_COFAR	Auxin response factor	Eukaryota	Coffea arabica	119.4	5.3e-31
A0A6J1HQV9_CUCMA	Auxin response factor	Eukaryota	Cucurbita maxima	119.4	5.4e-31
A0A068U4G5_COFCA	Auxin response factor	Eukaryota	Coffea canephora	119.4	5.4e-31
A0A287IVK9_HORVV	Auxin response factor	Eukaryota	Hordeum vulgare subsp. vulgare	119.4	5.4e-31
A0A6J1HNS5_CUCMA	Auxin response factor	Eukaryota	Cucurbita maxima	119.4	5.4e-31
A0A0L9V6J7_PHAAN	Auxin response factor	Eukaryota	Phaseolus angularis	119.3	5.4e-31
A0A0S3SCH1_PHAAN	Auxin response factor	Eukaryota	Vigna angularis var. angularis	119.3	5.4e-31
A0A0D2UP21_GOSRA	Auxin response factor	Eukaryota	Gossypium raimondii	119.3	5.5e-31
A0A2C9UBW5_MANES	Auxin response factor	Eukaryota	Manihot esculenta	119.3	5.5e-31
A0A7J7DWA8_TRIWF	Auxin response factor	Eukaryota	Tripterygium wilfordii	119.3	5.5e-31
A0A287IVQ1_HORVV	Auxin response factor	Eukaryota	Hordeum vulgare subsp. vulgare	119.3	5.6e-31
A0A6I9UAH7_SESIN	Auxin response factor	Eukaryota	Sesamum indicum	119.3	5.6e-31
A0A6I9UF75_SESIN	Auxin response factor	Eukaryota	Sesamum indicum	119.3	5.6e-31
A0A1J7HSD8_LUPAN	Auxin response factor	Eukaryota	Lupinus angustifolius	119.3	5.7e-31
A0A7J7C105_TRIWF	Auxin response factor	Eukaryota	Tripterygium wilfordii	119.3	5.7e-31
A0A6P4A815_ZIZJJ	Auxin response factor	Eukaryota	Ziziphus jujuba	119.2	5.8e-31
A0A2G2WSX6_CAPBA	Auxin response factor	Eukaryota	Capsicum baccatum	119.2	5.8e-31
A0A6P5Z1Q8_DURZI	Auxin response factor	Eukaryota	Durio zibethinus	119.2	5.9e-31
A0A7J9BCE6_GOSGO	Auxin response factor	Eukaryota	Gossypium gossypioides	119.2	5.9e-31
A0A067KQ43_JATCU	Auxin response factor	Eukaryota	Jatropha curcas	119.2	5.9e-31
A0A0E0KWE2_ORYPU	Auxin response factor	Eukaryota	Oryza punctata	119.2	5.9e-31
A0A0D2VI67_GOSRA	Auxin response factor	Eukaryota	Gossypium raimondii	119.2	6e-31
A0A445H8Z3_GLYSO	Auxin response factor	Eukaryota	Glycine soja	119.2	6e-31
I1MC56_SOYBN	Auxin response factor	Eukaryota	Glycine max	119.2	6.1e-31
A0A1S2XC78_CICAR	Auxin response factor	Eukaryota	Cicer arietinum	119.2	6.1e-31
A0A6J1BYD5_MOMCH	Auxin response factor	Eukaryota	Momordica charantia	119.2	6.1e-31
A0A1J7H5A5_LUPAN	Auxin response factor	Eukaryota	Lupinus angustifolius	119.2	6.1e-31
A0A804J9Q8_MUSAM	Uncharacterized protein	Eukaryota	Musa acuminata subsp. malaccensis	119.2	6.2e-31
A0A5D2XKC9_GOSMU	Auxin response factor	Eukaryota	Gossypium mustelinum	119.1	6.2e-31
A0A2P5VYH5_GOSBA	Auxin response factor	Eukaryota	Gossypium barbadense	119.1	6.2e-31
A0A1U8KFE0_GOSHI	Auxin response factor	Eukaryota	Gossypium hirsutum	119.1	6.2e-31
A0A804J9Q9_MUSAM	Uncharacterized protein	Eukaryota	Musa acuminata subsp. malaccensis	119.1	6.2e-31
A0A2G2WNQ4_CAPBA	Auxin response factor	Eukaryota	Capsicum baccatum	119.1	6.3e-31
A0A4Y7KDL6_PAPSO	Auxin response factor	Eukaryota	Papaver somniferum	119.1	6.3e-31
W9S7Q7_9ROSA	Auxin response factor	Eukaryota	Morus notabilis	119.1	6.4e-31
A0A2I0ABM0_9ASPA	Auxin response factor	Eukaryota	Apostasia shenzhenica	119.1	6.4e-31
A0A5N6PWC4_9ASTR	Auxin response factor	Eukaryota	Mikania micrantha	119.1	6.5e-31
A0A804PER2_MAIZE	Uncharacterized protein	Eukaryota	Zea mays	119.1	6.5e-31
A0A2R6PUS1_ACTCC	Auxin response factor	Eukaryota	Actinidia chinensis var. chinensis	119.1	6.6e-31
A0A0L9V2F9_PHAAN	Auxin response factor	Eukaryota	Phaseolus angularis	119.1	6.6e-31
A0A6P5TDI0_PRUAV	Auxin response factor	Eukaryota	Prunus avium	119	6.7e-31
A0A804L8R1_MUSAM	Uncharacterized protein	Eukaryota	Musa acuminata subsp. malaccensis	119	6.8e-31
A0A446LI97_TRITD	Auxin response factor	Eukaryota	Triticum turgidum subsp. durum	119	6.9e-31
A0A199V378_ANACO	Auxin response factor	Eukaryota	Ananas comosus	119	6.9e-31
A0A0R0K7D4_SOYBN	Auxin response factor	Eukaryota	Glycine max	119	7e-31
A0A445KSW0_GLYSO	Auxin response factor	Eukaryota	Glycine soja	119	7e-31
A0A0A0KHG7_CUCSA	Auxin response factor	Eukaryota	Cucumis sativus	119	7e-31
A0A4U5PLZ6_POPAL	Auxin response factor	Eukaryota	Populus alba	119	7e-31
A0A5N5MAF8_9ROSI	Auxin response factor	Eukaryota	Salix brachista	119	7e-31
A0A0B0NBW5_GOSAR	Auxin response factor	Eukaryota	Gossypium arboreum	119	7.1e-31
B9MZ57_POPTR	Auxin response factor	Eukaryota	Populus trichocarpa	119	7.1e-31
I1K651_SOYBN	Auxin response factor	Eukaryota	Glycine max	119	7.1e-31
A0A445KSM7_GLYSO	Auxin response factor	Eukaryota	Glycine soja	119	7.1e-31
A0A6I9TJJ5_SESIN	Auxin response factor	Eukaryota	Sesamum indicum	118.9	7.2e-31
U5G614_POPTR	Auxin response factor	Eukaryota	Populus trichocarpa	118.9	7.2e-31
A0A1S2XEH9_CICAR	Auxin response factor	Eukaryota	Cicer arietinum	118.9	7.2e-31
A0A0N7KJV7_ORYSJ	Auxin response factor	Eukaryota	Oryza sativa subsp. japonica	118.9	7.2e-31
A0A5N5K0U3_9ROSI	Auxin response factor	Eukaryota	Salix brachista	118.9	7.3e-31
A0A7J9DFR7_9ROSI	Auxin response factor	Eukaryota	Gossypium trilobum	118.9	7.3e-31
A0A3B6DJT8_WHEAT	Auxin response factor	Eukaryota	Triticum aestivum	118.9	7.4e-31
A0A3B6DKR2_WHEAT	Auxin response factor	Eukaryota	Triticum aestivum	118.9	7.4e-31
A0A1R3HYI9_9ROSI	Auxin response factor	Eukaryota	Corchorus olitorius	118.9	7.6e-31
A0A445HEP8_GLYSO	Auxin response factor	Eukaryota	Glycine soja	118.9	7.6e-31
A0A0B0N6U0_GOSAR	Auxin-responsive protein	Eukaryota	Gossypium arboreum	118.9	7.6e-31
A0A453NF95_AEGTS	Auxin response factor	Eukaryota	Aegilops tauschii subsp. strangulata	118.8	7.7e-31
A0A6P6AW86_DURZI	Auxin response factor	Eukaryota	Durio zibethinus	118.8	7.8e-31
A0A6P6AWB5_DURZI	Auxin response factor	Eukaryota	Durio zibethinus	118.8	7.8e-31
A0A0D9YM67_9ORYZ	Auxin response factor	Eukaryota	Oryza glumipatula	118.8	7.8e-31
A0A498HXG3_MALDO	Auxin response factor	Eukaryota	Malus domestica	118.8	7.9e-31
A0A446LI67_TRITD	Auxin response factor	Eukaryota	Triticum turgidum subsp. durum	118.8	7.9e-31
A0A3B6B5X6_WHEAT	Auxin response factor	Eukaryota	Triticum aestivum	118.8	7.9e-31
I1LY86_SOYBN	Auxin response factor	Eukaryota	Glycine max	118.8	7.9e-31
ARFK_ORYSJ	Auxin response factor 11	Eukaryota	Oryza sativa subsp. japonica	118.8	8.1e-31
ARFK_ORYSI	Auxin response factor 11	Eukaryota	Oryza sativa subsp. indica	118.8	8.1e-31
A0A2T7DV03_9POAL	Auxin response factor	Eukaryota	Panicum hallii var. hallii	118.8	8.2e-31
A0A6J1DMC9_MOMCH	Auxin response factor	Eukaryota	Momordica charantia	118.8	8.2e-31
A0A1S4DQ13_TOBAC	Auxin response factor	Eukaryota	Nicotiana tabacum	118.7	8.2e-31
ARFG_ARATH	Auxin response factor 7	Eukaryota	Arabidopsis thaliana	118.7	8.3e-31
A0A1U8KQK5_GOSHI	Auxin response factor	Eukaryota	Gossypium hirsutum	118.7	8.3e-31
A0A1U8KPS3_GOSHI	Auxin response factor	Eukaryota	Gossypium hirsutum	118.7	8.3e-31
A0A2K1Z142_POPTR	Auxin response factor	Eukaryota	Populus trichocarpa	118.7	8.4e-31
A0A7N0UVU0_KALFE	Auxin response factor	Eukaryota	Kalanchoe fedtschenkoi	118.7	8.4e-31
A0A446LID8_TRITD	Auxin response factor	Eukaryota	Triticum turgidum subsp. durum	118.7	8.4e-31
A0A7J8LDC6_9ROSI	Auxin response factor	Eukaryota	Gossypium lobatum	118.7	8.4e-31
A0A4D8ZQ29_SALSN	Auxin response factor	Eukaryota	Salvia splendens	118.7	8.5e-31
A0A6A3AI15_HIBSY	Auxin response factor	Eukaryota	Hibiscus syriacus	118.7	8.5e-31
A0A2K1Z140_POPTR	Auxin response factor	Eukaryota	Populus trichocarpa	118.7	8.6e-31
A0A7J9MUN4_GOSSC	Auxin response factor	Eukaryota	Gossypium schwendimanii	118.7	8.6e-31
A0A5J9V8W2_9POAL	Auxin response factor	Eukaryota	Eragrostis curvula	118.7	8.7e-31
A0A5J9SMD3_9POAL	Auxin response factor	Eukaryota	Eragrostis curvula	118.7	8.7e-31
A0A3B6CE07_WHEAT	Auxin response factor	Eukaryota	Triticum aestivum	118.7	8.7e-31
V7CN10_PHAVU	Auxin response factor	Eukaryota	Phaseolus vulgaris	118.7	8.7e-31
A0A3B6CE16_WHEAT	Auxin response factor	Eukaryota	Triticum aestivum	118.7	8.8e-31
A0A2R6S262_ACTCC	Auxin response factor	Eukaryota	Actinidia chinensis var. chinensis	118.6	8.8e-31
A0A0P0VEL8_ORYSJ	Auxin response factor (Fragment)	Eukaryota	Oryza sativa subsp. japonica	118.6	8.8e-31
A0A445IY09_GLYSO	Auxin response factor	Eukaryota	Glycine soja	118.6	8.9e-31
A0A3Q7I248_SOLLC	Auxin response factor	Eukaryota	Solanum lycopersicum	118.6	8.9e-31
A0A6P6UAM4_COFAR	Auxin response factor	Eukaryota	Coffea arabica	118.6	9e-31
ARFG_ARATH	Isoform 3 of Auxin response factor 7	Eukaryota	Arabidopsis thaliana	118.6	9e-31
A0A6I9RRF9_ELAGV	Auxin response factor	Eukaryota	Elaeis guineensis var. tenera	118.6	9.1e-31
ARFE_ORYSJ	Auxin response factor 5	Eukaryota	Oryza sativa subsp. japonica	118.6	9.1e-31
A0A7J0E241_9ERIC	Auxin response factor	Eukaryota	Actinidia rufa	118.6	9.2e-31
A0A453NG04_AEGTS	Auxin response factor	Eukaryota	Aegilops tauschii subsp. strangulata	118.6	9.2e-31
A0A3S3N6N3_9MAGN	Auxin response factor	Eukaryota	Cinnamomum micranthum f. kanehirae	118.6	9.2e-31
Q2HV56_MEDTR	Auxin response factor	Eukaryota	Medicago truncatula	118.6	9.2e-31
A0A0E0N9N3_ORYRU	Auxin response factor	Eukaryota	Oryza rufipogon	118.6	9.2e-31
A0A1U7VKE0_NICSY	Auxin response factor	Eukaryota	Nicotiana sylvestris	118.6	9.4e-31
A0A2C9WMH4_MANES	Auxin response factor	Eukaryota	Manihot esculenta	118.6	9.4e-31
A0A540LSS6_MALBA	Auxin response factor	Eukaryota	Malus baccata	118.6	9.4e-31
A0A0E0CFE7_9ORYZ	Auxin response factor	Eukaryota	Oryza meridionalis	118.5	9.5e-31
A0A6J0MYZ1_RAPSA	Auxin response factor	Eukaryota	Raphanus sativus	118.5	9.5e-31
A0A804LBD9_MUSAM	Uncharacterized protein	Eukaryota	Musa acuminata subsp. malaccensis	118.5	9.5e-31
A0A2K3NLP4_TRIPR	Auxin response factor	Eukaryota	Trifolium pratense	118.5	9.6e-31
A0A446W6U3_TRITD	Auxin response factor	Eukaryota	Triticum turgidum subsp. durum	118.5	9.6e-31
A0A6P6UDU6_COFAR	Auxin response factor	Eukaryota	Coffea arabica	118.5	9.6e-31
A0A2G9HCE8_9LAMI	Auxin response factor	Eukaryota	Handroanthus impetiginosus	118.5	9.6e-31
A0A067L6E1_JATCU	Auxin response factor	Eukaryota	Jatropha curcas	118.5	9.6e-31
A0A4D9B166_SALSN	Auxin response factor	Eukaryota	Salvia splendens	118.5	9.6e-31
A0A446W6U4_TRITD	Auxin response factor	Eukaryota	Triticum turgidum subsp. durum	118.5	9.6e-31
A0A0D3BU67_BRAOL	Auxin response factor	Eukaryota	Brassica oleracea var. oleracea	118.5	9.6e-31
A0A0E0G106_ORYNI	Auxin response factor	Eukaryota	Oryza nivara	118.5	9.7e-31
A0A7J0GBB5_9ERIC	Auxin response factor	Eukaryota	Actinidia rufa	118.5	9.8e-31
I1L1T2_SOYBN	Auxin response factor	Eukaryota	Glycine max	118.5	9.8e-31
A0A1J6KZH3_NICAT	Auxin response factor	Eukaryota	Nicotiana attenuata	118.5	9.8e-31
A0A2J6KHJ2_LACSA	Auxin response factor	Eukaryota	Lactuca sativa	118.5	9.8e-31
A0A1U8MGJ8_GOSHI	Auxin response factor	Eukaryota	Gossypium hirsutum	118.5	9.8e-31
A0A6P6U9T7_COFAR	Auxin response factor	Eukaryota	Coffea arabica	118.5	9.9e-31
A0A068UB17_COFCA	Auxin response factor	Eukaryota	Coffea canephora	118.5	9.9e-31
A0A7N2MW00_QUELO	Auxin response factor	Eukaryota	Quercus lobata	118.5	1e-30
A0A5N6QIW6_9ROSI	Auxin response factor	Eukaryota	Carpinus fangiana	118.5	1e-30
A0A6J5VUF0_PRUAR	Auxin response factor	Eukaryota	Prunus armeniaca	118.5	1e-30
A0A067KWZ2_JATCU	Auxin response factor	Eukaryota	Jatropha curcas	118.5	1e-30
F6H9P6_VITVI	Auxin response factor	Eukaryota	Vitis vinifera	118.4	1e-30
A0A6P3ZWQ6_ZIZJJ	Auxin response factor	Eukaryota	Ziziphus jujuba	118.4	1e-30
A0A2C9WKK8_MANES	Auxin response factor	Eukaryota	Manihot esculenta	118.4	1e-30
A0A287VZ27_HORVV	Auxin response factor	Eukaryota	Hordeum vulgare subsp. vulgare	118.4	1e-30
A0A6G1FFW0_9ORYZ	Auxin response factor	Eukaryota	Oryza meyeriana var. granulata	118.4	1e-30
A0A6P3ZQH1_ZIZJJ	Auxin response factor	Eukaryota	Ziziphus jujuba	118.4	1.1e-30
A0A3B6QEX9_WHEAT	Auxin response factor	Eukaryota	Triticum aestivum	118.4	1.1e-30
A0A6P6UEH6_COFAR	Auxin response factor	Eukaryota	Coffea arabica	118.4	1.1e-30
A0A0D2RNF7_GOSRA	Auxin response factor	Eukaryota	Gossypium raimondii	118.4	1.1e-30
A0A2C9W4F9_MANES	Auxin response factor	Eukaryota	Manihot esculenta	118.4	1.1e-30
A0A446Y5V9_TRITD	Auxin response factor	Eukaryota	Triticum turgidum subsp. durum	118.4	1.1e-30
A0A6J1DMY1_MOMCH	Auxin response factor	Eukaryota	Momordica charantia	118.4	1.1e-30
D8RDP6_SELML	Auxin response factor	Eukaryota	Selaginella moellendorffii	118.4	1.1e-30
ARFH_ORYSJ	Auxin response factor 8	Eukaryota	Oryza sativa subsp. japonica	118.4	1.1e-30
A0A446W6Q4_TRITD	Auxin response factor	Eukaryota	Triticum turgidum subsp. durum	118.3	1.1e-30
A0A0E0LEV4_ORYPU	Auxin response factor	Eukaryota	Oryza punctata	118.3	1.1e-30
A0A3B6PJ02_WHEAT	Auxin response factor	Eukaryota	Triticum aestivum	118.3	1.1e-30
A0A446W6P2_TRITD	Auxin response factor	Eukaryota	Triticum turgidum subsp. durum	118.3	1.1e-30
A0A3B6RF27_WHEAT	Auxin response factor	Eukaryota	Triticum aestivum	118.3	1.1e-30
A0A446X609_TRITD	Auxin response factor	Eukaryota	Triticum turgidum subsp. durum	118.3	1.1e-30
A0A6A3C5S9_HIBSY	Auxin response factor	Eukaryota	Hibiscus syriacus	118.3	1.1e-30
A0A3B6RF33_WHEAT	Auxin response factor	Eukaryota	Triticum aestivum	118.3	1.1e-30
A0A166CKJ8_DAUCS	Auxin response factor	Eukaryota	Daucus carota subsp. sativus	118.3	1.1e-30
A0A453NFX8_AEGTS	Auxin response factor	Eukaryota	Aegilops tauschii subsp. strangulata	118.3	1.1e-30
A0A1J7HYK4_LUPAN	Auxin response factor	Eukaryota	Lupinus angustifolius	118.3	1.1e-30
A0A3B6QC96_WHEAT	Auxin response factor	Eukaryota	Triticum aestivum	118.3	1.1e-30
A0A3B6QC06_WHEAT	Auxin response factor	Eukaryota	Triticum aestivum	118.3	1.1e-30
A0A453NFY9_AEGTS	Auxin response factor	Eukaryota	Aegilops tauschii subsp. strangulata	118.3	1.1e-30
A0A444DS92_ENSVE	Auxin response factor (Fragment)	Eukaryota	Ensete ventricosum	118.3	1.1e-30
A0A1J7I5W7_LUPAN	Auxin response factor	Eukaryota	Lupinus angustifolius	118.3	1.1e-30
A0A453NFD6_AEGTS	Auxin response factor	Eukaryota	Aegilops tauschii subsp. strangulata	118.3	1.2e-30
A0A1U8BCB5_NELNU	Auxin response factor	Eukaryota	Nelumbo nucifera	118.3	1.2e-30
A0A446W6N4_TRITD	Auxin response factor	Eukaryota	Triticum turgidum subsp. durum	118.3	1.2e-30
A0A446W6N3_TRITD	Auxin response factor	Eukaryota	Triticum turgidum subsp. durum	118.3	1.2e-30
A0A2K3PEX9_TRIPR	Auxin response factor (Fragment)	Eukaryota	Trifolium pratense	118.3	1.2e-30
A0A6P3ZHD7_ZIZJJ	Auxin response factor	Eukaryota	Ziziphus jujuba	118.3	1.2e-30
A0A4D8XVC0_SALSN	Auxin response factor	Eukaryota	Salvia splendens	118.2	1.2e-30
A0A446W6P5_TRITD	Auxin response factor	Eukaryota	Triticum turgidum subsp. durum	118.2	1.2e-30
A0A446W6S8_TRITD	Auxin response factor	Eukaryota	Triticum turgidum subsp. durum	118.2	1.2e-30
A0A3B6PJ82_WHEAT	Auxin response factor	Eukaryota	Triticum aestivum	118.2	1.2e-30
A0A453NF71_AEGTS	Auxin response factor	Eukaryota	Aegilops tauschii subsp. strangulata	118.2	1.2e-30
A0A446W6T0_TRITD	Auxin response factor	Eukaryota	Triticum turgidum subsp. durum	118.2	1.2e-30
A0A0E0H738_ORYNI	Auxin response factor	Eukaryota	Oryza nivara	118.2	1.2e-30
A0A5N6M4I2_9ASTR	Auxin response factor	Eukaryota	Mikania micrantha	118.2	1.2e-30
A0A6P5WVR4_DURZI	Auxin response factor	Eukaryota	Durio zibethinus	118.2	1.2e-30
A0A0D2Q1F5_GOSRA	Auxin response factor	Eukaryota	Gossypium raimondii	118.2	1.2e-30
A0A5C7HN75_9ROSI	Auxin response factor	Eukaryota	Acer yangbiense	118.2	1.2e-30
A0A540KQJ0_MALBA	Auxin response factor	Eukaryota	Malus baccata	118.2	1.2e-30
A0A7J8ZKS4_9ROSI	PB1 domain-containing protein	Eukaryota	Gossypium laxum	118.2	1.2e-30
A0A0E0CG34_9ORYZ	Auxin response factor	Eukaryota	Oryza meridionalis	118.2	1.2e-30
A0A0D3F140_9ORYZ	Auxin response factor	Eukaryota	Oryza barthii	118.2	1.2e-30
A0A2G9GUS9_9LAMI	Auxin response factor	Eukaryota	Handroanthus impetiginosus	118.2	1.2e-30
A0A3S3MFK7_9MAGN	Auxin response factor	Eukaryota	Cinnamomum micranthum f. kanehirae	118.2	1.2e-30
A0A0E0JVX6_ORYPU	Auxin response factor	Eukaryota	Oryza punctata	118.1	1.3e-30
A0A6I9UAK2_SESIN	Auxin response factor	Eukaryota	Sesamum indicum	118.1	1.3e-30
A0A446YT03_TRITD	Auxin response factor	Eukaryota	Triticum turgidum subsp. durum	118.1	1.3e-30
A0A199VD35_ANACO	Auxin response factor	Eukaryota	Ananas comosus	118.1	1.3e-30
A0A6J1CGY9_MOMCH	Auxin response factor	Eukaryota	Momordica charantia	118.1	1.3e-30
A0A6P9EAV0_JUGRE	Auxin response factor	Eukaryota	Juglans regia	118.1	1.3e-30
A0A067KP61_JATCU	Auxin response factor	Eukaryota	Jatropha curcas	118.1	1.3e-30
A0A287XGC1_HORVV	Auxin response factor	Eukaryota	Hordeum vulgare subsp. vulgare	118.1	1.3e-30
A0A287XG70_HORVV	Auxin response factor	Eukaryota	Hordeum vulgare subsp. vulgare	118.1	1.3e-30
A0A446YSR7_TRITD	Auxin response factor	Eukaryota	Triticum turgidum subsp. durum	118.1	1.3e-30
A0A2H5NAR9_CITUN	PB1 domain-containing protein	Eukaryota	Citrus unshiu	118.1	1.3e-30
A0A1S4A6F4_TOBAC	Auxin response factor	Eukaryota	Nicotiana tabacum	118.1	1.3e-30
A0A6I9SE08_ELAGV	Auxin response factor	Eukaryota	Elaeis guineensis var. tenera	118.1	1.3e-30
A0A151U213_CAJCA	Auxin response factor	Eukaryota	Cajanus cajan	118.1	1.3e-30
A0A6P9EAV7_JUGRE	Auxin response factor	Eukaryota	Juglans regia	118.1	1.3e-30
A0A1U8MLV3_GOSHI	Auxin response factor	Eukaryota	Gossypium hirsutum	118.1	1.3e-30
B9SJM6_RICCO	Auxin response factor	Eukaryota	Ricinus communis	118.1	1.3e-30
A0A6P9DXQ5_JUGRE	Auxin response factor	Eukaryota	Juglans regia	118	1.3e-30
A0A6J1CYV0_MOMCH	Auxin response factor	Eukaryota	Momordica charantia	118	1.4e-30
A0A5N5N3E4_9ROSI	Auxin response factor	Eukaryota	Salix brachista	118	1.4e-30
A0A2T7D9L1_9POAL	Auxin response factor	Eukaryota	Panicum hallii var. hallii	118	1.4e-30
D7M044_ARALL	Auxin response factor	Eukaryota	Arabidopsis lyrata subsp. lyrata	118	1.4e-30
A0A2I0VML0_9ASPA	Auxin response factor	Eukaryota	Dendrobium catenatum	118	1.4e-30
A0A6J1CJP9_MOMCH	Auxin response factor	Eukaryota	Momordica charantia	118	1.4e-30
V4UQ48_CITCL	Auxin response factor	Eukaryota	Citrus clementina	118	1.4e-30
ARFG_ARATH	Isoform 2 of Auxin response factor 7	Eukaryota	Arabidopsis thaliana	118	1.4e-30
A0A6J1K3P7_CUCMA	Auxin response factor	Eukaryota	Cucurbita maxima	118	1.4e-30
A0A6I9UT49_SESIN	Auxin response factor	Eukaryota	Sesamum indicum	118	1.4e-30
A0A6A6KNL1_HEVBR	Auxin response factor	Eukaryota	Hevea brasiliensis	118	1.4e-30
A0A0E0DG71_9ORYZ	Auxin response factor	Eukaryota	Oryza meridionalis	118	1.4e-30
A0A287TNT9_HORVV	Auxin response factor	Eukaryota	Hordeum vulgare subsp. vulgare	118	1.4e-30
A0A445LV94_GLYSO	Auxin response factor	Eukaryota	Glycine soja	118	1.4e-30
I1JIZ7_SOYBN	Auxin response factor	Eukaryota	Glycine max	118	1.4e-30
A0A2P5EGE2_TREOI	Auxin response factor	Eukaryota	Trema orientale	117.9	1.4e-30
A0A5J9TB73_9POAL	Auxin response factor	Eukaryota	Eragrostis curvula	117.9	1.4e-30
A0A164WS30_DAUCS	Auxin response factor	Eukaryota	Daucus carota subsp. sativus	117.9	1.4e-30
F6HNF9_VITVI	Auxin response factor	Eukaryota	Vitis vinifera	117.9	1.5e-30
A0A6P3YYF1_ZIZJJ	Auxin response factor	Eukaryota	Ziziphus jujuba	117.9	1.5e-30
A0A118K5V9_CYNCS	Auxin response factor	Eukaryota	Cynara cardunculus var. scolymus	117.9	1.5e-30
B9S1E4_RICCO	Auxin response factor	Eukaryota	Ricinus communis	117.9	1.5e-30
A0A6P5YRF2_DURZI	Auxin response factor	Eukaryota	Durio zibethinus	117.9	1.5e-30
A0A446YSW3_TRITD	Auxin response factor	Eukaryota	Triticum turgidum subsp. durum	117.9	1.5e-30
A0A445JW78_GLYSO	Auxin response factor	Eukaryota	Glycine soja	117.9	1.5e-30
A0A4D8XX51_SALSN	Auxin response factor	Eukaryota	Salvia splendens	117.9	1.5e-30
A0A0K9PYV7_ZOSMR	Auxin response factor	Eukaryota	Zostera marina	117.9	1.5e-30
A0A1S3UE76_VIGRR	Auxin response factor	Eukaryota	Vigna radiata var. radiata	117.9	1.5e-30
A0A6J1KGE4_CUCMA	Auxin response factor	Eukaryota	Cucurbita maxima	117.9	1.5e-30
A0A6J1B711_9ROSI	Auxin response factor	Eukaryota	Herrania umbratica	117.9	1.5e-30
A0A6J1B7K4_9ROSI	Auxin response factor	Eukaryota	Herrania umbratica	117.9	1.5e-30
F4K5M5_ARATH	Auxin response factor	Eukaryota	Arabidopsis thaliana	117.9	1.5e-30
A0A7N2LS70_QUELO	Auxin response factor	Eukaryota	Quercus lobata	117.8	1.5e-30
A0A6S7LIR6_LACSI	Auxin response factor	Eukaryota	Lactuca saligna	117.8	1.6e-30
A0A6P5YN59_DURZI	Auxin response factor	Eukaryota	Durio zibethinus	117.8	1.6e-30
A0A5J5A003_9ASTE	Auxin response factor	Eukaryota	Nyssa sinensis	117.8	1.6e-30
A0A6P5YMH0_DURZI	Auxin response factor	Eukaryota	Durio zibethinus	117.8	1.6e-30
A0A1R3IY13_COCAP	Auxin response factor	Eukaryota	Corchorus capsularis	117.8	1.6e-30
A0A6P5YMI1_DURZI	Auxin response factor	Eukaryota	Durio zibethinus	117.8	1.6e-30
A0A4V3WJN8_CAMSI	Auxin response factor	Eukaryota	Camellia sinensis var. sinensis	117.8	1.6e-30
A0A5J5AZZ0_9ASTE	Auxin response factor	Eukaryota	Nyssa sinensis	117.8	1.6e-30
A0A2H5MZI5_CITUN	Auxin-responsive protein	Eukaryota	Citrus unshiu	117.8	1.6e-30
A0A287TND5_HORVV	Auxin response factor	Eukaryota	Hordeum vulgare subsp. vulgare	117.8	1.6e-30
A0A0E0G1S6_ORYNI	Auxin response factor	Eukaryota	Oryza nivara	117.8	1.6e-30
A0A6J1B7L0_9ROSI	Auxin response factor	Eukaryota	Herrania umbratica	117.8	1.7e-30
A0A7J7DPT9_TRIWF	Auxin response factor	Eukaryota	Tripterygium wilfordii	117.8	1.7e-30
A0A078FC73_BRANA	Auxin response factor	Eukaryota	Brassica napus	117.7	1.7e-30
W9RVN3_9ROSA	Auxin response factor	Eukaryota	Morus notabilis	117.7	1.7e-30
A0A0E0NAA5_ORYRU	Auxin response factor	Eukaryota	Oryza rufipogon	117.7	1.7e-30
ARFF_ORYSJ	Auxin response factor 6	Eukaryota	Oryza sativa subsp. japonica	117.7	1.7e-30
ARFF_ORYSI	Auxin response factor 6	Eukaryota	Oryza sativa subsp. indica	117.7	1.7e-30
A0A061GRP5_THECC	Auxin response factor	Eukaryota	Theobroma cacao	117.7	1.7e-30
A0A6P5YFC0_DURZI	Auxin response factor	Eukaryota	Durio zibethinus	117.7	1.7e-30
A0A0D9YMQ1_9ORYZ	Auxin response factor	Eukaryota	Oryza glumipatula	117.7	1.7e-30
A0A2I4DIP8_JUGRE	Auxin response factor	Eukaryota	Juglans regia	117.7	1.7e-30
A0A1U8QBJ1_NELNU	Auxin response factor	Eukaryota	Nelumbo nucifera	117.7	1.7e-30
A0A4U5QA84_POPAL	Auxin response factor	Eukaryota	Populus alba	117.7	1.7e-30
A0A7J7CEC7_TRIWF	Auxin response factor	Eukaryota	Tripterygium wilfordii	117.7	1.7e-30
A0A4U6U6L5_SETVI	Auxin response factor	Eukaryota	Setaria viridis	117.7	1.7e-30
A0A540MK19_MALBA	Auxin response factor	Eukaryota	Malus baccata	117.7	1.7e-30
A0A067JV56_JATCU	Auxin response factor	Eukaryota	Jatropha curcas	117.7	1.7e-30
V7C4C0_PHAVU	Auxin response factor	Eukaryota	Phaseolus vulgaris	117.6	1.8e-30
A0A2H5N0Q2_CITUN	Auxin-responsive protein	Eukaryota	Citrus unshiu	117.6	1.8e-30
A0A6A2WGP4_HIBSY	Auxin response factor	Eukaryota	Hibiscus syriacus	117.6	1.8e-30
ARFS_ORYSJ	Isoform 2 of Auxin response factor 19	Eukaryota	Oryza sativa subsp. japonica	117.6	1.8e-30
A0A397YK02_BRACM	Auxin response factor	Eukaryota	Brassica campestris	117.6	1.8e-30
K3YFY7_SETIT	Auxin response factor	Eukaryota	Setaria italica	117.6	1.8e-30
A0A6P6S7Z0_COFAR	Auxin response factor	Eukaryota	Coffea arabica	117.6	1.8e-30
A0A6G1EJW8_9ORYZ	Auxin response factor	Eukaryota	Oryza meyeriana var. granulata	117.6	1.8e-30
A0A1U8Q483_NELNU	Auxin response factor	Eukaryota	Nelumbo nucifera	117.6	1.8e-30
A0A2G5F7Z2_AQUCA	Auxin response factor	Eukaryota	Aquilegia coerulea	117.6	1.8e-30
A0A6J0JHJ3_RAPSA	Auxin response factor	Eukaryota	Raphanus sativus	117.6	1.8e-30
A0A0D9VCJ7_9ORYZ	Auxin response factor	Eukaryota	Leersia perrieri	117.6	1.8e-30
A0A061GQQ5_THECC	Auxin response factor	Eukaryota	Theobroma cacao	117.6	1.8e-30
J3L9V4_ORYBR	Auxin response factor	Eukaryota	Oryza brachyantha	117.6	1.8e-30
A0A2I4DIP4_JUGRE	Auxin response factor	Eukaryota	Juglans regia	117.6	1.8e-30
A0A0E0Q2A4_ORYRU	Auxin response factor	Eukaryota	Oryza rufipogon	117.6	1.8e-30
A0A2G5F801_AQUCA	Auxin response factor	Eukaryota	Aquilegia coerulea	117.6	1.8e-30
A0A6J0JHK2_RAPSA	Auxin response factor	Eukaryota	Raphanus sativus	117.6	1.9e-30
A0A1U8B6C3_NELNU	Auxin response factor	Eukaryota	Nelumbo nucifera	117.6	1.9e-30
A0A6J0JHJ1_RAPSA	Auxin response factor	Eukaryota	Raphanus sativus	117.6	1.9e-30
V4T2E5_CITCL	Auxin response factor	Eukaryota	Citrus clementina	117.6	1.9e-30
A0A2K3P459_TRIPR	Auxin response factor	Eukaryota	Trifolium pratense	117.6	1.9e-30
A0A7J6VMF8_THATH	Auxin response factor	Eukaryota	Thalictrum thalictroides	117.6	1.9e-30
A0A0E0LFB8_ORYPU	Auxin response factor	Eukaryota	Oryza punctata	117.5	1.9e-30
H9B4C6_BRARP	Auxin response factor	Eukaryota	Brassica rapa subsp. pekinensis	117.5	1.9e-30
A0A453SU95_AEGTS	Auxin response factor	Eukaryota	Aegilops tauschii subsp. strangulata	117.5	1.9e-30
D7SH69_VITVI	Auxin response factor	Eukaryota	Vitis vinifera	117.5	1.9e-30
A0A2P5XI15_GOSBA	Auxin response factor	Eukaryota	Gossypium barbadense	117.5	1.9e-30
A0A6I9TEM1_SESIN	Auxin response factor	Eukaryota	Sesamum indicum	117.5	1.9e-30
A0A4Y7I8C7_PAPSO	Auxin response factor	Eukaryota	Papaver somniferum	117.5	1.9e-30
A0A0D3CEU4_BRAOL	Auxin response factor	Eukaryota	Brassica oleracea var. oleracea	117.5	2e-30
A0A067JF52_JATCU	Auxin response factor	Eukaryota	Jatropha curcas	117.5	2e-30
A0A453STZ0_AEGTS	Auxin response factor	Eukaryota	Aegilops tauschii subsp. strangulata	117.5	2e-30
A0A2I0WFQ6_9ASPA	Auxin response factor	Eukaryota	Dendrobium catenatum	117.5	2e-30
A0A0D2TMS8_GOSRA	Auxin response factor	Eukaryota	Gossypium raimondii	117.5	2e-30
A0A4D8ZX10_SALSN	Auxin response factor	Eukaryota	Salvia splendens	117.4	2.1e-30
A0A0D9WTU4_9ORYZ	Auxin response factor	Eukaryota	Leersia perrieri	117.4	2.1e-30
A0A2P5EVW1_TREOI	Auxin response factor	Eukaryota	Trema orientale	117.4	2.1e-30
A0A6P6SQ79_COFAR	Auxin response factor	Eukaryota	Coffea arabica	117.4	2.1e-30
A0A2R6RFW5_ACTCC	Auxin response factor	Eukaryota	Actinidia chinensis var. chinensis	117.4	2.1e-30
A0A446V8L0_TRITD	Auxin response factor	Eukaryota	Triticum turgidum subsp. durum	117.4	2.1e-30
A0A2G5F7Y3_AQUCA	Auxin response factor	Eukaryota	Aquilegia coerulea	117.4	2.1e-30
A0A6A3B9B0_HIBSY	Auxin response factor	Eukaryota	Hibiscus syriacus	117.4	2.1e-30
A0A498I8J5_MALDO	Auxin response factor	Eukaryota	Malus domestica	117.4	2.1e-30
A0A0R0JDJ5_SOYBN	Auxin response factor	Eukaryota	Glycine max	117.4	2.1e-30
V4SSI8_CITCL	Auxin response factor	Eukaryota	Citrus clementina	117.4	2.1e-30
A0A3L6TKU2_PANMI	Auxin response factor	Eukaryota	Panicum miliaceum	117.4	2.1e-30
A0A446V8N3_TRITD	Auxin response factor	Eukaryota	Triticum turgidum subsp. durum	117.4	2.2e-30
A0A446V8L5_TRITD	Auxin response factor	Eukaryota	Triticum turgidum subsp. durum	117.4	2.2e-30
A0A3B6NMN9_WHEAT	Auxin response factor	Eukaryota	Triticum aestivum	117.4	2.2e-30
A0A287TNS9_HORVV	Auxin response factor	Eukaryota	Hordeum vulgare subsp. vulgare	117.4	2.2e-30
A0A2H5MZZ9_CITUN	PB1 domain-containing protein	Eukaryota	Citrus unshiu	117.4	2.2e-30
V4U7I5_CITCL	Auxin response factor	Eukaryota	Citrus clementina	117.4	2.2e-30
A0A087GC94_ARAAL	Auxin response factor	Eukaryota	Arabis alpina	117.4	2.2e-30
A0A287TNF4_HORVV	Auxin response factor	Eukaryota	Hordeum vulgare subsp. vulgare	117.4	2.2e-30
A0A2K1WWR1_POPTR	Auxin response factor	Eukaryota	Populus trichocarpa	117.4	2.2e-30
A0A078I6P4_BRANA	Auxin response factor	Eukaryota	Brassica napus	117.4	2.2e-30
A0A6P5NCI2_ARADU	Auxin response factor	Eukaryota	Arachis duranensis	117.3	2.2e-30
A0A6P6T2P5_COFAR	Auxin response factor	Eukaryota	Coffea arabica	117.3	2.2e-30
A0A445H0X2_GLYSO	Auxin response factor	Eukaryota	Glycine soja	117.3	2.2e-30
A0A287TNM4_HORVV	Auxin response factor	Eukaryota	Hordeum vulgare subsp. vulgare	117.3	2.2e-30
H9B4D1_BRARP	Auxin response factor	Eukaryota	Brassica rapa subsp. pekinensis	117.3	2.2e-30
A0A4S8IPC5_MUSBA	Auxin response factor	Eukaryota	Musa balbisiana	117.3	2.2e-30
A0A061GKH9_THECC	Auxin response factor	Eukaryota	Theobroma cacao	117.3	2.2e-30
A0A804J0J5_MUSAM	Uncharacterized protein	Eukaryota	Musa acuminata subsp. malaccensis	117.3	2.3e-30
A0A061GCH9_THECC	Auxin response factor	Eukaryota	Theobroma cacao	117.3	2.3e-30
A0A446V8J8_TRITD	Auxin response factor	Eukaryota	Triticum turgidum subsp. durum	117.3	2.3e-30
A0A7N0T486_KALFE	Auxin response factor	Eukaryota	Kalanchoe fedtschenkoi	117.3	2.3e-30
M1ALA4_SOLTU	Auxin response factor	Eukaryota	Solanum tuberosum	117.3	2.3e-30
A0A287TNI7_HORVV	Auxin response factor	Eukaryota	Hordeum vulgare subsp. vulgare	117.3	2.3e-30
A0A446V8J3_TRITD	Auxin response factor	Eukaryota	Triticum turgidum subsp. durum	117.3	2.3e-30
A0A3B6NMY7_WHEAT	Auxin response factor	Eukaryota	Triticum aestivum	117.3	2.3e-30
A0A287TNV8_HORVV	Auxin response factor	Eukaryota	Hordeum vulgare subsp. vulgare	117.3	2.3e-30
A0A446V8I5_TRITD	Auxin response factor	Eukaryota	Triticum turgidum subsp. durum	117.3	2.3e-30
A0A3B6NNT1_WHEAT	Auxin response factor	Eukaryota	Triticum aestivum	117.3	2.3e-30
A0A3B6NNG7_WHEAT	Auxin response factor	Eukaryota	Triticum aestivum	117.3	2.3e-30
A0A446V8R6_TRITD	Auxin response factor	Eukaryota	Triticum turgidum subsp. durum	117.3	2.3e-30
A0A6D2HT28_9BRAS	Auxin response factor	Eukaryota	Microthlaspi erraticum	117.3	2.3e-30
A0A1U8B4Y2_NELNU	Auxin response factor	Eukaryota	Nelumbo nucifera	117.3	2.3e-30
A0A804JIM9_MUSAM	Uncharacterized protein	Eukaryota	Musa acuminata subsp. malaccensis	117.3	2.3e-30
A0A078FS55_BRANA	Auxin response factor	Eukaryota	Brassica napus	117.2	2.4e-30
B9H868_POPTR	Auxin response factor	Eukaryota	Populus trichocarpa	117.2	2.4e-30
A0A068UEZ1_COFCA	Auxin response factor	Eukaryota	Coffea canephora	117.2	2.4e-30
A0A4S4EUH4_CAMSI	Auxin response factor	Eukaryota	Camellia sinensis var. sinensis	117.2	2.4e-30
B9RR61_RICCO	Auxin response factor	Eukaryota	Ricinus communis	117.2	2.4e-30
A0A1S3U582_VIGRR	Auxin response factor	Eukaryota	Vigna radiata var. radiata	117.2	2.4e-30
A0A2P5DBW3_PARAD	Auxin response factor	Eukaryota	Parasponia andersonii	117.2	2.4e-30
C5Z987_SORBI	Auxin response factor	Eukaryota	Sorghum bicolor	117.2	2.4e-30
A0A2P5C622_PARAD	Auxin response factor	Eukaryota	Parasponia andersonii	117.2	2.4e-30
W1NVC5_AMBTC	Auxin response factor	Eukaryota	Amborella trichopoda	117.2	2.4e-30
I1KJW6_SOYBN	Auxin response factor	Eukaryota	Glycine max	117.2	2.4e-30
A0A445JW45_GLYSO	Auxin response factor	Eukaryota	Glycine soja	117.2	2.4e-30
C0HDR1_MAIZE	Auxin response factor	Eukaryota	Zea mays	117.2	2.4e-30
A0A4U5Q235_POPAL	Auxin response factor	Eukaryota	Populus alba	117.2	2.4e-30
A0A1Q3BIV4_CEPFO	Auxin response factor	Eukaryota	Cephalotus follicularis	117.2	2.4e-30
A0A2R6PSJ9_ACTCC	Auxin response factor	Eukaryota	Actinidia chinensis var. chinensis	117.2	2.4e-30
A0A0E0PBN0_ORYRU	Auxin response factor	Eukaryota	Oryza rufipogon	117.2	2.4e-30
W9S1H8_9ROSA	Multifunctional fusion protein	Eukaryota	Morus notabilis	117.2	2.4e-30
A0A445JW61_GLYSO	Auxin response factor	Eukaryota	Glycine soja	117.2	2.5e-30
A0A2P5Y4T7_GOSBA	Auxin response factor	Eukaryota	Gossypium barbadense	117.2	2.5e-30
A0A068V5M4_COFCA	Auxin response factor	Eukaryota	Coffea canephora	117.2	2.5e-30
I1KJW7_SOYBN	Auxin response factor	Eukaryota	Glycine max	117.2	2.5e-30
A0A445JW69_GLYSO	Auxin response factor	Eukaryota	Glycine soja	117.2	2.5e-30
A0A1S3X7Y4_TOBAC	Auxin response factor	Eukaryota	Nicotiana tabacum	117.2	2.5e-30
A0A1S3X7I6_TOBAC	Auxin response factor	Eukaryota	Nicotiana tabacum	117.2	2.5e-30
A0A6P6SFX3_COFAR	Auxin response factor	Eukaryota	Coffea arabica	117.2	2.5e-30
A0A398A7G8_BRACM	Auxin response factor	Eukaryota	Brassica campestris	117.1	2.5e-30
A0A1U8B4S1_NELNU	Auxin response factor	Eukaryota	Nelumbo nucifera	117.1	2.5e-30
ARFS_ORYSJ	Auxin response factor 19	Eukaryota	Oryza sativa subsp. japonica	117.1	2.5e-30
A0A0D3A387_BRAOL	Auxin response factor	Eukaryota	Brassica oleracea var. oleracea	117.1	2.5e-30
A0A2I4GUU8_JUGRE	Auxin response factor	Eukaryota	Juglans regia	117.1	2.6e-30
A0A6P6T269_COFAR	Auxin response factor	Eukaryota	Coffea arabica	117.1	2.6e-30
A0A2G5F811_AQUCA	Auxin response factor	Eukaryota	Aquilegia coerulea	117.1	2.6e-30
A0A6P6SQG1_COFAR	Auxin response factor	Eukaryota	Coffea arabica	117.1	2.6e-30
A0A804I8P7_MUSAM	Uncharacterized protein	Eukaryota	Musa acuminata subsp. malaccensis	117.1	2.6e-30
A0A4Y7KYE3_PAPSO	Auxin response factor	Eukaryota	Papaver somniferum	117.1	2.6e-30
A0A0E0Q2A5_ORYRU	Auxin response factor	Eukaryota	Oryza rufipogon	117.1	2.6e-30
A0A068UXX8_COFCA	Auxin response factor	Eukaryota	Coffea canephora	117.1	2.6e-30
A0A1S3V0G2_VIGRR	Auxin response factor	Eukaryota	Vigna radiata var. radiata	117.1	2.6e-30
A0A0D3GKI2_9ORYZ	Auxin response factor	Eukaryota	Oryza barthii	117.1	2.6e-30
A0A1U8L4V3_GOSHI	Auxin response factor	Eukaryota	Gossypium hirsutum	117.1	2.6e-30
B8B257_ORYSI	Auxin response factor	Eukaryota	Oryza sativa subsp. indica	117.1	2.7e-30
A0A3N6QIU7_BRACR	Auxin response factor	Eukaryota	Brassica cretica	117.1	2.7e-30
A0A0B0N6Z7_GOSAR	Auxin response factor	Eukaryota	Gossypium arboreum	117.1	2.7e-30
V4SXA6_CITCL	Auxin response factor	Eukaryota	Citrus clementina	117.1	2.7e-30
A0A4Y7K382_PAPSO	Auxin response factor	Eukaryota	Papaver somniferum	117	2.7e-30
A0A6A6KE64_HEVBR	Auxin response factor	Eukaryota	Hevea brasiliensis	117	2.7e-30
A0A1E5W871_9POAL	Auxin response factor	Eukaryota	Dichanthelium oligosanthes	117	2.7e-30
A0A4U5P734_POPAL	Auxin response factor	Eukaryota	Populus alba	117	2.8e-30
A0A7J0G5Q4_9ERIC	Auxin response factor	Eukaryota	Actinidia rufa	117	2.8e-30
A0A6P6BAD5_DURZI	Auxin response factor	Eukaryota	Durio zibethinus	117	2.8e-30
A0A0K9PLV8_ZOSMR	Auxin response factor	Eukaryota	Zostera marina	117	2.8e-30
V7BEU5_PHAVU	Auxin response factor	Eukaryota	Phaseolus vulgaris	117	2.8e-30
A0A061DK80_THECC	Auxin response factor	Eukaryota	Theobroma cacao	117	2.8e-30
A0A287UBA3_HORVV	Auxin response factor	Eukaryota	Hordeum vulgare subsp. vulgare	117	2.9e-30
A0A1U8ALU6_NELNU	Auxin response factor	Eukaryota	Nelumbo nucifera	117	2.9e-30
A0A6A2Y2D8_HIBSY	Auxin response factor	Eukaryota	Hibiscus syriacus	116.9	2.9e-30
A0A1J6IHI7_NICAT	Auxin response factor	Eukaryota	Nicotiana attenuata	116.9	2.9e-30
A0A6A5MHU8_LUPAL	Auxin response factor (Fragment)	Eukaryota	Lupinus albus	116.9	2.9e-30
A0A1U7UXZ6_NICSY	Auxin response factor	Eukaryota	Nicotiana sylvestris	116.9	2.9e-30
A0A1U7V791_NICSY	Auxin response factor	Eukaryota	Nicotiana sylvestris	116.9	2.9e-30
A0A5P1EKR4_ASPOF	PB1 domain-containing protein	Eukaryota	Asparagus officinalis	116.9	3e-30
A0A0D3AK85_BRAOL	Auxin response factor	Eukaryota	Brassica oleracea var. oleracea	116.9	3e-30
A0A0D2UZW7_GOSRA	Auxin response factor	Eukaryota	Gossypium raimondii	116.9	3e-30
A0A6G1BSI0_9ORYZ	Auxin response factor	Eukaryota	Oryza meyeriana var. granulata	116.9	3e-30
A0A5D2V8G2_GOSMU	Auxin response factor	Eukaryota	Gossypium mustelinum	116.9	3e-30
A0A445EGG8_ARAHY	Auxin response factor	Eukaryota	Arachis hypogaea	116.9	3e-30
A0A804KJ78_MUSAM	Uncharacterized protein	Eukaryota	Musa acuminata subsp. malaccensis	116.9	3e-30
A0A443PI93_9MAGN	Auxin response factor	Eukaryota	Cinnamomum micranthum f. kanehirae	116.9	3.1e-30
A0A0L9VGE0_PHAAN	Auxin-induced protein	Eukaryota	Phaseolus angularis	116.9	3.1e-30
A0A0S3TCW7_PHAAN	Auxin response factor	Eukaryota	Vigna angularis var. angularis	116.9	3.1e-30
A0A444WWW6_ARAHY	Auxin response factor	Eukaryota	Arachis hypogaea	116.9	3.1e-30
A0A6P5X4K9_DURZI	Auxin response factor	Eukaryota	Durio zibethinus	116.9	3.1e-30
A0A251SMD4_HELAN	Auxin response factor	Eukaryota	Helianthus annuus	116.9	3.1e-30
A0A6J0ZKG2_9ROSI	Auxin response factor	Eukaryota	Herrania umbratica	116.9	3.1e-30
A0A6P5X4M6_DURZI	Auxin response factor	Eukaryota	Durio zibethinus	116.8	3.1e-30
W9QT99_9ROSA	Auxin response factor	Eukaryota	Morus notabilis	116.8	3.1e-30
A0A7J0DCR9_9ERIC	Auxin response factor	Eukaryota	Actinidia rufa	116.8	3.1e-30
A0A6J0ZKU3_9ROSI	Auxin response factor	Eukaryota	Herrania umbratica	116.8	3.1e-30
A0A444WX08_ARAHY	Auxin response factor	Eukaryota	Arachis hypogaea	116.8	3.2e-30
A0A6P5N5W1_ARADU	Auxin response factor	Eukaryota	Arachis duranensis	116.8	3.2e-30
A0A446W508_TRITD	Auxin response factor	Eukaryota	Triticum turgidum subsp. durum	116.8	3.2e-30
S8C7S5_9LAMI	Auxin response factor (Fragment)	Eukaryota	Genlisea aurea	116.8	3.2e-30
A0A1U8B6A0_NELNU	Auxin response factor	Eukaryota	Nelumbo nucifera	116.8	3.2e-30
A0A804JEH7_MUSAM	Uncharacterized protein	Eukaryota	Musa acuminata subsp. malaccensis	116.8	3.2e-30
A0A804JEH6_MUSAM	Uncharacterized protein	Eukaryota	Musa acuminata subsp. malaccensis	116.8	3.2e-30
K7MC63_SOYBN	Auxin response factor	Eukaryota	Glycine max	116.8	3.2e-30
A0A6I9QHI2_ELAGV	Auxin response factor	Eukaryota	Elaeis guineensis var. tenera	116.8	3.3e-30
A0A7J9M8D7_GOSSC	Auxin-responsive protein	Eukaryota	Gossypium schwendimanii	116.8	3.3e-30
A0A4S8JSQ5_MUSBA	Auxin response factor	Eukaryota	Musa balbisiana	116.8	3.3e-30
A0A4D9AQA1_SALSN	Auxin response factor	Eukaryota	Salvia splendens	116.8	3.3e-30
A0A7J9APG1_9ROSI	Auxin response factor	Eukaryota	Gossypium laxum	116.8	3.3e-30
J3MHD5_ORYBR	Auxin response factor	Eukaryota	Oryza brachyantha	116.8	3.3e-30
A0A1Q3AWR2_CEPFO	Auxin response factor	Eukaryota	Cephalotus follicularis	116.7	3.3e-30
A0A445AF85_ARAHY	Auxin response factor	Eukaryota	Arachis hypogaea	116.7	3.4e-30
A0A445H0U7_GLYSO	Auxin response factor	Eukaryota	Glycine soja	116.7	3.4e-30
A0A0D2UMK3_GOSRA	Auxin response factor	Eukaryota	Gossypium raimondii	116.7	3.4e-30
A0A6P5XR92_DURZI	Auxin response factor	Eukaryota	Durio zibethinus	116.7	3.4e-30
A0A5N6MJY5_9ASTR	Auxin response factor	Eukaryota	Mikania micrantha	116.7	3.4e-30
A0A0D2QGQ0_GOSRA	Auxin response factor	Eukaryota	Gossypium raimondii	116.7	3.4e-30
A0A061DJZ7_THECC	Auxin response factor	Eukaryota	Theobroma cacao	116.7	3.4e-30
A0A6J0ZKQ6_9ROSI	Auxin response factor	Eukaryota	Herrania umbratica	116.7	3.4e-30
A0A5N5JPI1_9ROSI	Auxin response factor	Eukaryota	Salix brachista	116.7	3.5e-30
A0A6G1BSA0_9ORYZ	Auxin response factor	Eukaryota	Oryza meyeriana var. granulata	116.7	3.5e-30
A0A2C9UGD0_MANES	Auxin response factor	Eukaryota	Manihot esculenta	116.7	3.5e-30
A0A6P5MD63_ARADU	Auxin response factor	Eukaryota	Arachis duranensis	116.7	3.5e-30
A0A445C6L1_ARAHY	Auxin response factor	Eukaryota	Arachis hypogaea	116.7	3.5e-30
A0A445AF67_ARAHY	Auxin response factor	Eukaryota	Arachis hypogaea	116.7	3.6e-30
A0A445GV52_GLYSO	Auxin response factor	Eukaryota	Glycine soja	116.7	3.6e-30
A0A7N0UFS1_KALFE	Auxin response factor	Eukaryota	Kalanchoe fedtschenkoi	116.7	3.6e-30
A0A540MBU8_MALBA	Auxin-responsive protein	Eukaryota	Malus baccata	116.6	3.6e-30
A0A444YC57_ARAHY	Auxin response factor	Eukaryota	Arachis hypogaea	116.6	3.6e-30
A0A498IXP5_MALDO	Auxin response factor	Eukaryota	Malus domestica	116.6	3.6e-30
M1BAY7_SOLTU	Auxin response factor	Eukaryota	Solanum tuberosum	116.6	3.7e-30
A0A2G3B8H3_CAPCH	Auxin response factor	Eukaryota	Capsicum chinense	116.6	3.7e-30
A0A3S3NSU0_9MAGN	Auxin response factor	Eukaryota	Cinnamomum micranthum f. kanehirae	116.6	3.7e-30
A0A2G2WCT5_CAPBA	Auxin response factor	Eukaryota	Capsicum baccatum	116.6	3.7e-30
A0A4S4EA83_CAMSI	Auxin-responsive protein	Eukaryota	Camellia sinensis var. sinensis	116.6	3.7e-30
A0A5C7IKV1_9ROSI	Auxin response factor	Eukaryota	Acer yangbiense	116.6	3.8e-30
A0A0K9PGD7_ZOSMR	Auxin response factor	Eukaryota	Zostera marina	116.6	3.8e-30
A0A453SP41_AEGTS	Auxin response factor	Eukaryota	Aegilops tauschii subsp. strangulata	116.6	3.8e-30
A0A5D2UY23_GOSMU	Auxin response factor	Eukaryota	Gossypium mustelinum	116.6	3.8e-30
A0A1E5VYM4_9POAL	Auxin-responsive protein	Eukaryota	Dichanthelium oligosanthes	116.6	3.8e-30
A0A5D2UUX3_GOSMU	Auxin response factor	Eukaryota	Gossypium mustelinum	116.5	3.8e-30
J3L9I4_ORYBR	Auxin response factor	Eukaryota	Oryza brachyantha	116.5	3.9e-30
A0A453SLA7_AEGTS	Auxin response factor	Eukaryota	Aegilops tauschii subsp. strangulata	116.5	3.9e-30
A0A6A3A9C3_HIBSY	Auxin response factor	Eukaryota	Hibiscus syriacus	116.5	3.9e-30
W9QR34_9ROSA	Auxin response factor	Eukaryota	Morus notabilis	116.5	3.9e-30
A0A4U5PST2_POPAL	Auxin response factor	Eukaryota	Populus alba	116.5	3.9e-30
A0A1S3BAJ5_CUCME	Auxin response factor	Eukaryota	Cucumis melo	116.5	4e-30
A0A5D3DB02_CUCME	Auxin response factor	Eukaryota	Cucumis melo var. makuwa	116.5	4e-30
A0A5J5B482_9ASTE	Auxin response factor	Eukaryota	Nyssa sinensis	116.5	4e-30
A0A2P5FTV9_TREOI	Auxin response factor	Eukaryota	Trema orientale	116.5	4e-30
A0A445H8U7_GLYSO	Auxin response factor	Eukaryota	Glycine soja	116.5	4.1e-30
A0A446V6Y0_TRITD	Auxin response factor	Eukaryota	Triticum turgidum subsp. durum	116.5	4.1e-30
V7B042_PHAVU	Auxin response factor	Eukaryota	Phaseolus vulgaris	116.5	4.1e-30
V4TNZ9_CITCL	Auxin response factor	Eukaryota	Citrus clementina	116.5	4.1e-30
A0A2H5N189_CITUN	Auxin response factor	Eukaryota	Citrus unshiu	116.5	4.1e-30
A0A6A5NR43_LUPAL	Auxin response factor	Eukaryota	Lupinus albus	116.5	4.1e-30
A0A0S3RH97_PHAAN	Auxin response factor	Eukaryota	Vigna angularis var. angularis	116.4	4.1e-30
A0A0L9UB68_PHAAN	Auxin response factor	Eukaryota	Phaseolus angularis	116.4	4.1e-30
A0A0L9UYN3_PHAAN	Auxin response factor	Eukaryota	Phaseolus angularis	116.4	4.1e-30
S8D3T9_9LAMI	Auxin response factor (Fragment)	Eukaryota	Genlisea aurea	116.4	4.1e-30
A0A6A5LMG2_LUPAL	Auxin response factor	Eukaryota	Lupinus albus	116.4	4.2e-30
A0A5B6W1F3_9ROSI	Auxin response factor	Eukaryota	Gossypium australe	116.4	4.2e-30
A0A2R6R5Y9_ACTCC	Auxin response factor	Eukaryota	Actinidia chinensis var. chinensis	116.4	4.2e-30
A0A1Q3C838_CEPFO	Auxin response factor	Eukaryota	Cephalotus follicularis	116.4	4.2e-30
A0A4D9BJR2_SALSN	Auxin response factor	Eukaryota	Salvia splendens	116.4	4.2e-30
I1KRX2_SOYBN	Auxin response factor	Eukaryota	Glycine max	116.4	4.3e-30
A0A445JCD6_GLYSO	Auxin response factor	Eukaryota	Glycine soja	116.4	4.3e-30
A0A1U7ZAQ3_NELNU	Auxin response factor	Eukaryota	Nelumbo nucifera	116.4	4.3e-30
I1KRX3_SOYBN	Auxin response factor	Eukaryota	Glycine max	116.4	4.3e-30
A0A2R6QAI9_ACTCC	Auxin response factor	Eukaryota	Actinidia chinensis var. chinensis	116.4	4.3e-30
A0A445JCQ1_GLYSO	Auxin response factor	Eukaryota	Glycine soja	116.4	4.3e-30
M4DJ39_BRARP	Auxin response factor	Eukaryota	Brassica rapa subsp. pekinensis	116.4	4.3e-30
A0A0B0NDC0_GOSAR	Auxin response factor	Eukaryota	Gossypium arboreum	116.4	4.3e-30
A0A7J9MLP5_GOSSC	Auxin response factor	Eukaryota	Gossypium schwendimanii	116.4	4.3e-30
A0A6D2IIE2_9BRAS	Auxin response factor	Eukaryota	Microthlaspi erraticum	116.4	4.4e-30
A0A2R6Q5S8_ACTCC	Auxin response factor	Eukaryota	Actinidia chinensis var. chinensis	116.4	4.4e-30
A0A1U8N759_GOSHI	Auxin response factor	Eukaryota	Gossypium hirsutum	116.4	4.4e-30
A0A0A0LVD9_CUCSA	Auxin response factor	Eukaryota	Cucumis sativus	116.4	4.4e-30
A0A0B0MLK9_GOSAR	Auxin response factor	Eukaryota	Gossypium arboreum	116.3	4.4e-30
A0A5C7HCZ2_9ROSI	Auxin response factor	Eukaryota	Acer yangbiense	116.3	4.4e-30
A0A498KRQ9_MALDO	Auxin response factor	Eukaryota	Malus domestica	116.3	4.5e-30
A0A6I9RBM2_ELAGV	Auxin response factor	Eukaryota	Elaeis guineensis var. tenera	116.3	4.5e-30
A0A6P5MBQ9_ARADU	Auxin response factor	Eukaryota	Arachis duranensis	116.3	4.5e-30
A0A3L6QKI8_PANMI	Auxin response factor	Eukaryota	Panicum miliaceum	116.3	4.6e-30
A0A7J6EU23_CANSA	Auxin response factor	Eukaryota	Cannabis sativa	116.3	4.6e-30
A0A5B6V676_9ROSI	Auxin response factor	Eukaryota	Gossypium australe	116.3	4.6e-30
A0A7J7I731_CAMSI	Auxin response factor	Eukaryota	Camellia sinensis	116.3	4.6e-30
A0A2I4EJW3_JUGRE	Auxin response factor	Eukaryota	Juglans regia	116.3	4.7e-30
A0A5N5KVJ5_9ROSI	Auxin response factor	Eukaryota	Salix brachista	116.3	4.7e-30
A0A6P3ZEV9_ZIZJJ	Auxin response factor	Eukaryota	Ziziphus jujuba	116.3	4.7e-30
A0A2Z7CMG1_9LAMI	Auxin response factor	Eukaryota	Dorcoceras hygrometricum	116.3	4.7e-30
A0A1D6GVF9_MAIZE	Auxin response factor	Eukaryota	Zea mays	116.3	4.7e-30
A0A3L6RML1_PANMI	Auxin response factor	Eukaryota	Panicum miliaceum	116.3	4.7e-30
A0A6J1JMH1_CUCMA	Auxin response factor	Eukaryota	Cucurbita maxima	116.2	4.8e-30
V7AFF7_PHAVU	Auxin response factor	Eukaryota	Phaseolus vulgaris	116.2	4.8e-30
A0A0L9VEW0_PHAAN	Auxin response factor	Eukaryota	Phaseolus angularis	116.2	4.8e-30
A0A0S3S386_PHAAN	Auxin response factor	Eukaryota	Vigna angularis var. angularis	116.2	4.8e-30
A0A6P9DXC5_JUGRE	Auxin-responsive protein	Eukaryota	Juglans regia	116.2	4.8e-30
K3YFZ0_SETIT	Auxin response factor	Eukaryota	Setaria italica	116.2	4.8e-30
A0A6A5NAG3_LUPAL	Auxin response factor	Eukaryota	Lupinus albus	116.2	4.8e-30
A0A251S4N8_HELAN	Auxin response factor	Eukaryota	Helianthus annuus	116.2	4.8e-30
A0A453SWG9_AEGTS	Auxin response factor	Eukaryota	Aegilops tauschii subsp. strangulata	116.2	4.9e-30
A0A2T7DUH4_9POAL	Auxin response factor	Eukaryota	Panicum hallii var. hallii	116.2	4.9e-30
A0A453SWV8_AEGTS	Auxin response factor	Eukaryota	Aegilops tauschii subsp. strangulata	116.2	4.9e-30
A0A1U7XFK4_NICSY	Auxin response factor	Eukaryota	Nicotiana sylvestris	116.2	4.9e-30
A0A1S3ZKN9_TOBAC	Auxin response factor	Eukaryota	Nicotiana tabacum	116.2	4.9e-30
A0A2K3NR54_TRIPR	Auxin response factor (Fragment)	Eukaryota	Trifolium pratense	116.2	5e-30
A0A151SE28_CAJCA	Auxin response factor	Eukaryota	Cajanus cajan	116.2	5e-30
A0A394DDB3_LUPAN	Auxin response factor	Eukaryota	Lupinus angustifolius	116.2	5e-30
A0A2I0VDE2_9ASPA	Auxin response factor	Eukaryota	Dendrobium catenatum	116.2	5e-30
I1MBP7_SOYBN	Auxin response factor	Eukaryota	Glycine max	116.2	5e-30
A0A445H8M1_GLYSO	Auxin response factor	Eukaryota	Glycine soja	116.2	5e-30
A0A0D3D7Z1_BRAOL	Auxin response factor	Eukaryota	Brassica oleracea var. oleracea	116.2	5e-30
A0A6P6B669_DURZI	Auxin response factor	Eukaryota	Durio zibethinus	116.2	5e-30
A0A2T7DUH1_9POAL	Auxin response factor	Eukaryota	Panicum hallii var. hallii	116.2	5e-30
A0A2C9U6V8_MANES	Auxin response factor	Eukaryota	Manihot esculenta	116.2	5.1e-30
A0A4U5M9X8_POPAL	Auxin response factor	Eukaryota	Populus alba	116.2	5.1e-30
A0A5B6UIP2_9ROSI	Auxin response factor 6-like	Eukaryota	Gossypium australe	116.1	5.1e-30
F6HLU4_VITVI	Auxin response factor	Eukaryota	Vitis vinifera	116.1	5.1e-30
A0A7J9KUS2_GOSSC	Auxin response factor	Eukaryota	Gossypium schwendimanii	116.1	5.1e-30
A0A1S3VJH7_VIGRR	Auxin response factor	Eukaryota	Vigna radiata var. radiata	116.1	5.2e-30
A0A068TUQ3_COFCA	Auxin response factor	Eukaryota	Coffea canephora	116.1	5.2e-30
A0A078JAY4_BRANA	Auxin response factor	Eukaryota	Brassica napus	116.1	5.2e-30
A0A2T7DUH3_9POAL	Auxin response factor	Eukaryota	Panicum hallii var. hallii	116.1	5.2e-30
A0A2R6PWM5_ACTCC	Auxin response factor	Eukaryota	Actinidia chinensis var. chinensis	116.1	5.2e-30
A0A2K2ARF4_POPTR	Auxin response factor	Eukaryota	Populus trichocarpa	116.1	5.2e-30
A0A0D2T3G5_GOSRA	Auxin response factor	Eukaryota	Gossypium raimondii	116.1	5.3e-30
A0A0L9UW76_PHAAN	Auxin response factor	Eukaryota	Phaseolus angularis	116.1	5.3e-30
A0A287XP25_HORVV	Auxin response factor	Eukaryota	Hordeum vulgare subsp. vulgare	116.1	5.3e-30
A0A2Z7CQG0_9LAMI	Auxin response factor	Eukaryota	Dorcoceras hygrometricum	116.1	5.3e-30
A0A6P4DVA9_ARADU	Auxin response factor	Eukaryota	Arachis duranensis	116.1	5.4e-30
A0A445CJX1_ARAHY	Auxin response factor	Eukaryota	Arachis hypogaea	116.1	5.4e-30
A0A4U6V189_SETVI	Auxin response factor	Eukaryota	Setaria viridis	116.1	5.4e-30
D8QNG6_SELML	Auxin response factor	Eukaryota	Selaginella moellendorffii	116	5.5e-30
A0A5D2Z7G3_GOSMU	Auxin response factor	Eukaryota	Gossypium mustelinum	116	5.5e-30
A0A1U8J6U4_GOSHI	Auxin response factor	Eukaryota	Gossypium hirsutum	116	5.5e-30
A0A199V7D5_ANACO	Auxin response factor	Eukaryota	Ananas comosus	116	5.5e-30
A0A5D2ZKB6_GOSMU	Auxin response factor	Eukaryota	Gossypium mustelinum	116	5.5e-30
A0A444YGE9_ARAHY	Auxin response factor	Eukaryota	Arachis hypogaea	116	5.6e-30
A0A2R6QUM6_ACTCC	Auxin response factor	Eukaryota	Actinidia chinensis var. chinensis	116	5.6e-30
A0A2R6PZL8_ACTCC	Auxin response factor	Eukaryota	Actinidia chinensis var. chinensis	116	5.6e-30
A0A6P3ZNA7_ZIZJJ	Auxin response factor	Eukaryota	Ziziphus jujuba	116	5.6e-30
A0A2C9U7J9_MANES	Auxin response factor	Eukaryota	Manihot esculenta	116	5.6e-30
A0A445CJY1_ARAHY	Auxin response factor	Eukaryota	Arachis hypogaea	116	5.7e-30
A0A2P5VY70_GOSBA	Auxin response factor	Eukaryota	Gossypium barbadense	116	5.7e-30
A0A5D2WRX2_GOSMU	Auxin response factor	Eukaryota	Gossypium mustelinum	116	5.7e-30
A0A200QBM0_9MAGN	Auxin response factor	Eukaryota	Macleaya cordata	116	5.7e-30
A0A540LGD8_MALBA	Auxin response factor	Eukaryota	Malus baccata	116	5.8e-30
A0A2C9WHS3_MANES	Auxin response factor	Eukaryota	Manihot esculenta	116	5.8e-30
A0A6P5WHN9_DURZI	Auxin response factor	Eukaryota	Durio zibethinus	116	5.8e-30
A0A5D2SBC0_GOSMU	Auxin response factor	Eukaryota	Gossypium mustelinum	116	5.8e-30
A0A1U8N7J8_GOSHI	Auxin response factor	Eukaryota	Gossypium hirsutum	116	5.8e-30
B9IFN4_POPTR	Auxin response factor	Eukaryota	Populus trichocarpa	116	5.8e-30
A0A7J9MPK3_GOSSC	PB1 domain-containing protein	Eukaryota	Gossypium schwendimanii	116	5.8e-30
A0A445BCB2_ARAHY	Auxin response factor	Eukaryota	Arachis hypogaea	115.9	5.9e-30
A0A7J7HXR5_CAMSI	Auxin response factor	Eukaryota	Camellia sinensis	115.9	5.9e-30
A0A4U5QWH7_POPAL	Auxin response factor	Eukaryota	Populus alba	115.9	5.9e-30
A0A6P4C865_ARADU	Auxin response factor	Eukaryota	Arachis duranensis	115.9	5.9e-30
A0A1U8NAV5_GOSHI	Auxin response factor	Eukaryota	Gossypium hirsutum	115.9	5.9e-30
A0A1U8JD87_GOSHI	Auxin response factor	Eukaryota	Gossypium hirsutum	115.9	5.9e-30
A0A0D2U0G1_GOSRA	Auxin response factor	Eukaryota	Gossypium raimondii	115.9	5.9e-30
A0A0A0KR68_CUCSA	Auxin response factor	Eukaryota	Cucumis sativus	115.9	5.9e-30
A0A5N5MSF2_9ROSI	Auxin response factor	Eukaryota	Salix brachista	115.9	5.9e-30
A0A2I4HTK3_JUGRE	Auxin response factor	Eukaryota	Juglans regia	115.9	6e-30
A0A5P1E5F3_ASPOF	Auxin response factor	Eukaryota	Asparagus officinalis	115.9	6e-30
A0A7J7DNQ8_TRIWF	Auxin response factor	Eukaryota	Tripterygium wilfordii	115.9	6e-30
A0A1U8JD91_GOSHI	Auxin response factor	Eukaryota	Gossypium hirsutum	115.9	6e-30
A0A0D2SY21_GOSRA	Auxin response factor	Eukaryota	Gossypium raimondii	115.9	6e-30
A0A6A2Y722_HIBSY	Auxin response factor	Eukaryota	Hibiscus syriacus	115.9	6.1e-30
A0A7J8VT85_9ROSI	PB1 domain-containing protein	Eukaryota	Gossypium klotzschianum	115.9	6.1e-30
A0A1U8JDB5_GOSHI	Auxin response factor	Eukaryota	Gossypium hirsutum	115.9	6.1e-30
A0A5N5FA03_9ROSA	Auxin response factor	Eukaryota	Pyrus ussuriensis x Pyrus communis	115.9	6.1e-30
A0A498JVF3_MALDO	Auxin response factor	Eukaryota	Malus domestica	115.9	6.2e-30
A0A1U8JIY8_GOSHI	Auxin response factor	Eukaryota	Gossypium hirsutum	115.9	6.2e-30
A0A5A7P1I3_STRAF	Auxin response factor	Eukaryota	Striga asiatica	115.9	6.2e-30
A0A200R990_9MAGN	Auxin response factor	Eukaryota	Macleaya cordata	115.9	6.2e-30
A0A1S2XCU0_CICAR	Auxin response factor	Eukaryota	Cicer arietinum	115.9	6.2e-30
A0A5D2Z7Q4_GOSMU	Auxin response factor	Eukaryota	Gossypium mustelinum	115.9	6.2e-30
A0A1U8KY74_GOSHI	Auxin response factor	Eukaryota	Gossypium hirsutum	115.9	6.3e-30
A0A5D2W692_GOSMU	Auxin response factor	Eukaryota	Gossypium mustelinum	115.8	6.3e-30
A0A5D2W8B6_GOSMU	Auxin response factor	Eukaryota	Gossypium mustelinum	115.8	6.3e-30
A0A5B6UUP6_9ROSI	Auxin response factor	Eukaryota	Gossypium australe	115.8	6.4e-30
A0A5N5FEH2_9ROSA	Auxin response factor	Eukaryota	Pyrus ussuriensis x Pyrus communis	115.8	6.4e-30
A0A445BCB0_ARAHY	Auxin response factor	Eukaryota	Arachis hypogaea	115.8	6.4e-30
A0A5A7PU45_STRAF	Auxin response factor	Eukaryota	Striga asiatica	115.8	6.5e-30
A0A6P4C494_ARADU	Auxin response factor	Eukaryota	Arachis duranensis	115.8	6.5e-30
A0A087GR04_ARAAL	Auxin response factor	Eukaryota	Arabis alpina	115.8	6.5e-30
A0A4S4DDK0_CAMSI	Auxin-responsive protein	Eukaryota	Camellia sinensis var. sinensis	115.8	6.5e-30
A0A4D9BVG4_SALSN	Auxin response factor	Eukaryota	Salvia splendens	115.8	6.6e-30
A0A7J9ERQ3_9ROSI	PB1 domain-containing protein	Eukaryota	Gossypium trilobum	115.8	6.6e-30
A0A0S3R8C1_PHAAN	Auxin response factor	Eukaryota	Vigna angularis var. angularis	115.8	6.6e-30
A0A0S3RFU9_PHAAN	Auxin response factor	Eukaryota	Vigna angularis var. angularis	115.8	6.6e-30
A0A6J1JNS1_CUCMA	Auxin response factor	Eukaryota	Cucurbita maxima	115.8	6.6e-30
A0A6P4BTI4_ARADU	Auxin response factor	Eukaryota	Arachis duranensis	115.8	6.7e-30
A0A078I393_BRANA	Auxin response factor	Eukaryota	Brassica napus	115.8	6.7e-30
A0A7J7CI54_TRIWF	Auxin response factor	Eukaryota	Tripterygium wilfordii	115.8	6.7e-30
A0A397YE55_BRACM	Auxin response factor	Eukaryota	Brassica campestris	115.8	6.7e-30
A0A6P9E6M0_JUGRE	Auxin response factor	Eukaryota	Juglans regia	115.7	6.8e-30
A0A1U8PGR6_GOSHI	Auxin response factor	Eukaryota	Gossypium hirsutum	115.7	6.8e-30
A0A3Q0F822_VIGRR	Auxin response factor	Eukaryota	Vigna radiata var. radiata	115.7	6.9e-30
A0A7J8Z298_9ROSI	Auxin response factor	Eukaryota	Gossypium laxum	115.7	6.9e-30
A0A1S3URP7_VIGRR	Auxin response factor	Eukaryota	Vigna radiata var. radiata	115.7	7e-30
A0A3Q0F6Q0_VIGRR	Auxin response factor	Eukaryota	Vigna radiata var. radiata	115.7	7e-30
A0A453SWW7_AEGTS	Auxin response factor	Eukaryota	Aegilops tauschii subsp. strangulata	115.7	7e-30
A0A2P5YSA6_GOSBA	Auxin response factor	Eukaryota	Gossypium barbadense	115.7	7e-30
I1I4R9_BRADI	Auxin response factor	Eukaryota	Brachypodium distachyon	115.7	7e-30
A0A0B0Q0F7_GOSAR	Auxin response factor	Eukaryota	Gossypium arboreum	115.7	7e-30
A0A5D2Z8E8_GOSMU	Auxin response factor	Eukaryota	Gossypium mustelinum	115.7	7e-30
A0A6P9DXQ1_JUGRE	Auxin response factor	Eukaryota	Juglans regia	115.7	7e-30
A0A1U8PE93_GOSHI	Auxin response factor	Eukaryota	Gossypium hirsutum	115.7	7.1e-30
A0A1S3CIX2_CUCME	Auxin response factor	Eukaryota	Cucumis melo	115.7	7.1e-30
A0A1S3URG2_VIGRR	Auxin response factor	Eukaryota	Vigna radiata var. radiata	115.7	7.1e-30
A0A5D2Z9P9_GOSMU	Auxin response factor	Eukaryota	Gossypium mustelinum	115.7	7.1e-30
A0A3Q0FAQ7_VIGRR	Auxin response factor	Eukaryota	Vigna radiata var. radiata	115.7	7.1e-30
A0A6P9DWA4_JUGRE	Auxin response factor	Eukaryota	Juglans regia	115.7	7.1e-30
A0A1U8PE81_GOSHI	Auxin response factor	Eukaryota	Gossypium hirsutum	115.7	7.1e-30
ARFS_ARATH	Auxin response factor 19	Eukaryota	Arabidopsis thaliana	115.7	7.2e-30
A0A5N5H664_9ROSA	Auxin-responsive protein	Eukaryota	Pyrus ussuriensis x Pyrus communis	115.6	7.2e-30
A0A1U8NEV1_GOSHI	Auxin response factor	Eukaryota	Gossypium hirsutum	115.6	7.2e-30
A0A5D2UYN6_GOSMU	Auxin response factor	Eukaryota	Gossypium mustelinum	115.6	7.3e-30
A0A7J8TUM1_9ROSI	Auxin response factor	Eukaryota	Gossypium klotzschianum	115.6	7.3e-30
A0A3L6RPM9_PANMI	Auxin response factor	Eukaryota	Panicum miliaceum	115.6	7.3e-30
A0A0D3DGX2_BRAOL	Auxin response factor	Eukaryota	Brassica oleracea var. oleracea	115.6	7.3e-30
A0A6A4PF71_LUPAL	Auxin response factor	Eukaryota	Lupinus albus	115.6	7.4e-30
A0A6J1JQS1_CUCMA	Auxin response factor	Eukaryota	Cucurbita maxima	115.6	7.4e-30
A0A6A2ZEB8_HIBSY	Auxin response factor	Eukaryota	Hibiscus syriacus	115.6	7.4e-30
A0A804J5Q3_MUSAM	Uncharacterized protein	Eukaryota	Musa acuminata subsp. malaccensis	115.6	7.4e-30
A0A804IZZ6_MUSAM	Uncharacterized protein	Eukaryota	Musa acuminata subsp. malaccensis	115.6	7.4e-30
A0A5J5AWQ4_9ASTE	Auxin response factor	Eukaryota	Nyssa sinensis	115.6	7.4e-30
A0A6J0KT69_RAPSA	Auxin response factor	Eukaryota	Raphanus sativus	115.6	7.5e-30
D7KHB3_ARALL	Auxin response factor	Eukaryota	Arabidopsis lyrata subsp. lyrata	115.6	7.5e-30
A0A0D2NM47_GOSRA	Auxin response factor	Eukaryota	Gossypium raimondii	115.6	7.5e-30
A0A6P9DWB0_JUGRE	Auxin response factor	Eukaryota	Juglans regia	115.6	7.5e-30
A0A078GW89_BRANA	Auxin response factor	Eukaryota	Brassica napus	115.6	7.5e-30
A0A397YXN3_BRACM	Auxin response factor	Eukaryota	Brassica campestris	115.6	7.5e-30
A0A0D9X9V7_9ORYZ	Auxin response factor	Eukaryota	Leersia perrieri	115.6	7.5e-30
A0A0S3RL29_PHAAN	Auxin response factor	Eukaryota	Vigna angularis var. angularis	115.6	7.5e-30
A0A1S3UF62_VIGRR	Auxin response factor	Eukaryota	Vigna radiata var. radiata	115.6	7.6e-30
A0A445II99_GLYSO	Auxin response factor	Eukaryota	Glycine soja	115.6	7.6e-30
A0A287XG75_HORVV	Auxin response factor	Eukaryota	Hordeum vulgare subsp. vulgare	115.6	7.6e-30
A0A287XG63_HORVV	Auxin response factor	Eukaryota	Hordeum vulgare subsp. vulgare	115.6	7.6e-30
A0A0A0KI77_CUCSA	Auxin response factor	Eukaryota	Cucumis sativus	115.6	7.6e-30
A0A287XGF4_HORVV	Auxin response factor	Eukaryota	Hordeum vulgare subsp. vulgare	115.6	7.6e-30
V7BBY2_PHAVU	Auxin response factor	Eukaryota	Phaseolus vulgaris	115.6	7.6e-30
A0A6I9T0W9_SESIN	Auxin response factor	Eukaryota	Sesamum indicum	115.6	7.6e-30
A0A2P5DHI5_PARAD	Auxin response factor	Eukaryota	Parasponia andersonii	115.6	7.6e-30
A0A287XGD7_HORVV	Auxin response factor	Eukaryota	Hordeum vulgare subsp. vulgare	115.6	7.7e-30
A0A804J5Q5_MUSAM	Uncharacterized protein	Eukaryota	Musa acuminata subsp. malaccensis	115.6	7.7e-30
A0A4D9BUP9_SALSN	Auxin response factor	Eukaryota	Salvia splendens	115.6	7.7e-30
A0A804J5Q4_MUSAM	Uncharacterized protein	Eukaryota	Musa acuminata subsp. malaccensis	115.6	7.7e-30
B9RFY9_RICCO	Auxin response factor	Eukaryota	Ricinus communis	115.6	7.7e-30
A0A1S3AYP4_CUCME	Auxin response factor	Eukaryota	Cucumis melo	115.6	7.7e-30
A0A7J8SV13_GOSDV	Auxin response factor	Eukaryota	Gossypium davidsonii	115.6	7.7e-30
A0A6J0JIB3_RAPSA	Auxin response factor	Eukaryota	Raphanus sativus	115.5	7.8e-30
A0A151TKI8_CAJCA	Auxin response factor (Fragment)	Eukaryota	Cajanus cajan	115.5	7.8e-30
A0A6A3B267_HIBSY	Auxin response factor	Eukaryota	Hibiscus syriacus	115.5	7.9e-30
A0A287XGI3_HORVV	Auxin response factor	Eukaryota	Hordeum vulgare subsp. vulgare	115.5	8e-30
A0A6J5XXV1_PRUAR	Auxin response factor	Eukaryota	Prunus armeniaca	115.5	8e-30
A0A5J4ZNM6_9ASTE	Auxin response factor	Eukaryota	Nyssa sinensis	115.5	8e-30
A0A251NDU4_PRUPE	Auxin response factor	Eukaryota	Prunus persica	115.5	8.1e-30
M4D2S3_BRARP	Auxin response factor	Eukaryota	Brassica rapa subsp. pekinensis	115.5	8.1e-30
A0A251NDW3_PRUPE	Auxin response factor	Eukaryota	Prunus persica	115.5	8.1e-30
A0A2P5AX65_PARAD	Auxin response factor	Eukaryota	Parasponia andersonii	115.5	8.1e-30
A0A251S927_HELAN	Auxin response factor	Eukaryota	Helianthus annuus	115.5	8.2e-30
A0A5P1ENF2_ASPOF	PB1 domain-containing protein	Eukaryota	Asparagus officinalis	115.5	8.2e-30
A0A166C1W5_DAUCS	Auxin response factor	Eukaryota	Daucus carota subsp. sativus	115.5	8.2e-30
A0A072V7K3_MEDTR	Auxin response factor	Eukaryota	Medicago truncatula	115.5	8.2e-30
A0A5E4E3J1_PRUDU	Auxin response factor	Eukaryota	Prunus dulcis	115.5	8.2e-30
A0A3S3NWK5_9MAGN	Auxin response factor	Eukaryota	Cinnamomum micranthum f. kanehirae	115.5	8.3e-30
A0A4S8JA39_MUSBA	PB1 domain-containing protein	Eukaryota	Musa balbisiana	115.5	8.3e-30
A0A0D3G1I8_9ORYZ	Auxin response factor	Eukaryota	Oryza barthii	115.5	8.3e-30
K7LHL4_SOYBN	Auxin response factor	Eukaryota	Glycine max	115.5	8.3e-30
A0A445IIJ3_GLYSO	Auxin response factor	Eukaryota	Glycine soja	115.5	8.3e-30
A0A0E0DJZ0_9ORYZ	Auxin response factor	Eukaryota	Oryza meridionalis	115.4	8.3e-30
A0A6P5RT94_PRUAV	Auxin response factor	Eukaryota	Prunus avium	115.4	8.3e-30
A0A6P5RR05_PRUAV	Auxin response factor	Eukaryota	Prunus avium	115.4	8.4e-30
V4MFJ2_EUTSA	Auxin response factor	Eukaryota	Eutrema salsugineum	115.4	8.4e-30
A0A397YCL5_BRACM	Auxin response factor	Eukaryota	Brassica campestris	115.4	8.5e-30
A0A287XGK0_HORVV	Auxin response factor	Eukaryota	Hordeum vulgare subsp. vulgare	115.4	8.5e-30
A0A199UR30_ANACO	Auxin response factor (Fragment)	Eukaryota	Ananas comosus	115.4	8.5e-30
A0A6J1JZD5_CUCMA	Auxin response factor	Eukaryota	Cucurbita maxima	115.4	8.6e-30
A0A0D3BJ39_BRAOL	Auxin response factor	Eukaryota	Brassica oleracea var. oleracea	115.4	8.7e-30
A0A7J0DMW1_9ERIC	Auxin response factor	Eukaryota	Actinidia rufa	115.4	8.7e-30
A0A1U8PFI5_GOSHI	Auxin response factor	Eukaryota	Gossypium hirsutum	115.4	8.8e-30
A0A1U8PCW2_GOSHI	Auxin response factor	Eukaryota	Gossypium hirsutum	115.4	8.8e-30
A0A6A2ZK88_HIBSY	Auxin response factor	Eukaryota	Hibiscus syriacus	115.4	8.8e-30
A0A6G1CD36_9ORYZ	Auxin response factor	Eukaryota	Oryza meyeriana var. granulata	115.4	8.9e-30
A0A7J6WRM5_THATH	Auxin response factor	Eukaryota	Thalictrum thalictroides	115.4	8.9e-30
A0A5A7QKP4_STRAF	Auxin response factor	Eukaryota	Striga asiatica	115.3	8.9e-30
A0A5D3CQ48_CUCME	Auxin response factor	Eukaryota	Cucumis melo var. makuwa	115.3	9e-30
ARFL_ORYSI	Auxin response factor 12	Eukaryota	Oryza sativa subsp. indica	115.3	9.2e-30
A0A2K2CVA1_BRADI	Auxin response factor	Eukaryota	Brachypodium distachyon	115.3	9.3e-30
A0A0Q3J5G6_BRADI	Auxin response factor	Eukaryota	Brachypodium distachyon	115.3	9.3e-30
A0A565CBR5_9BRAS	Auxin response factor	Eukaryota	Arabis nemorensis	115.3	9.4e-30
A0A4D8ZIH2_SALSN	Auxin response factor	Eukaryota	Salvia splendens	115.3	9.5e-30
ARFL_ORYSJ	Auxin response factor 12	Eukaryota	Oryza sativa subsp. japonica	115.3	9.5e-30
A0A5N5FA79_9ROSA	Auxin response factor	Eukaryota	Pyrus ussuriensis x Pyrus communis	115.3	9.5e-30
A0A0E0PFJ0_ORYRU	Auxin response factor	Eukaryota	Oryza rufipogon	115.2	9.6e-30
A0A0D9X9V6_9ORYZ	Auxin response factor	Eukaryota	Leersia perrieri	115.2	9.7e-30
A0A5A7Q8N2_STRAF	Auxin response factor	Eukaryota	Striga asiatica	115.2	9.8e-30
A0A2P5CYA3_PARAD	Auxin response factor	Eukaryota	Parasponia andersonii	115.2	9.9e-30
A0A6P4DZG7_ARADU	Auxin response factor	Eukaryota	Arachis duranensis	115.2	9.9e-30
A0A446V6V9_TRITD	Auxin response factor	Eukaryota	Triticum turgidum subsp. durum	115.2	1e-29
A0A7J0EXB2_9ERIC	Auxin response factor	Eukaryota	Actinidia rufa	115.2	1e-29
A0A078FIW5_BRANA	Auxin response factor	Eukaryota	Brassica napus	115.2	1e-29
A0A2K2DPS2_BRADI	Auxin response factor	Eukaryota	Brachypodium distachyon	115.2	1e-29
A0A2P5D1R1_PARAD	Auxin response factor	Eukaryota	Parasponia andersonii	115.2	1e-29
A0A0E0H7A0_ORYNI	Auxin response factor	Eukaryota	Oryza nivara	115.2	1e-29
A0A6P4CHG0_ARADU	Auxin response factor	Eukaryota	Arachis duranensis	115.2	1e-29
A0A4U6W5L0_SETVI	Auxin response factor	Eukaryota	Setaria viridis	115.1	1e-29
K3YPS0_SETIT	Auxin response factor	Eukaryota	Setaria italica	115.1	1e-29
A0A4U5QVS9_POPAL	Auxin response factor	Eukaryota	Populus alba	115.1	1e-29
A0A2P5FI45_TREOI	Auxin response factor	Eukaryota	Trema orientale	115.1	1e-29
K7L4N0_SOYBN	Auxin response factor	Eukaryota	Glycine max	115.1	1e-29
A0A445J908_GLYSO	Auxin response factor	Eukaryota	Glycine soja	115.1	1e-29
A0A0D3G1I7_9ORYZ	Auxin response factor	Eukaryota	Oryza barthii	115.1	1e-29
A0A2G9HC36_9LAMI	Auxin response factor	Eukaryota	Handroanthus impetiginosus	115.1	1e-29
A0A0E0DJY9_9ORYZ	Auxin response factor	Eukaryota	Oryza meridionalis	115.1	1e-29
A0A2I0VKJ8_9ASPA	Auxin response factor	Eukaryota	Dendrobium catenatum	115.1	1e-29
A0A0E0H799_ORYNI	Auxin response factor	Eukaryota	Oryza nivara	115.1	1e-29
A0A0D9ZS95_9ORYZ	Auxin response factor	Eukaryota	Oryza glumipatula	115.1	1e-29
A0A6G1BTA3_9ORYZ	Auxin response factor	Eukaryota	Oryza meyeriana var. granulata	115.1	1e-29
A0A5P1E0K8_ASPOF	Auxin_resp domain-containing protein	Eukaryota	Asparagus officinalis	115.1	1e-29
A0A1P8B1S1_ARATH	Auxin response factor	Eukaryota	Arabidopsis thaliana	115.1	1e-29
A0A0S3R0Y0_PHAAN	Auxin response factor	Eukaryota	Vigna angularis var. angularis	115.1	1e-29
K7UYC8_MAIZE	Auxin response factor	Eukaryota	Zea mays	115.1	1.1e-29
A0A3N6RJH8_BRACR	Auxin response factor (Fragment)	Eukaryota	Brassica cretica	115.1	1.1e-29
A0A1S3TF21_VIGRR	Auxin response factor	Eukaryota	Vigna radiata var. radiata	115.1	1.1e-29
A0A2G5DL09_AQUCA	Auxin response factor	Eukaryota	Aquilegia coerulea	115.1	1.1e-29
A0A0D9ZS94_9ORYZ	Auxin response factor	Eukaryota	Oryza glumipatula	115.1	1.1e-29
ARFP_ARATH	Auxin response factor 16	Eukaryota	Arabidopsis thaliana	115.1	1.1e-29
A0A078HRG6_BRANA	Auxin response factor	Eukaryota	Brassica napus	115.1	1.1e-29
A0A0L9TLD1_PHAAN	Auxin response factor	Eukaryota	Phaseolus angularis	115.1	1.1e-29
A0A804PVA7_MAIZE	Uncharacterized protein	Eukaryota	Zea mays	115.1	1.1e-29
A0A1U8NBV1_GOSHI	Auxin response factor	Eukaryota	Gossypium hirsutum	115.1	1.1e-29
A0A2G5DDT0_AQUCA	Auxin response factor	Eukaryota	Aquilegia coerulea	115.1	1.1e-29
A0A6A2WU07_HIBSY	Auxin response factor	Eukaryota	Hibiscus syriacus	115.1	1.1e-29
A0A1R3H638_9ROSI	Auxin response factor	Eukaryota	Corchorus olitorius	115.1	1.1e-29
A0A7J7BW46_TRIWF	Auxin response factor	Eukaryota	Tripterygium wilfordii	115.1	1.1e-29
K3Y5Q2_SETIT	Auxin response factor	Eukaryota	Setaria italica	115.1	1.1e-29
A0A446W513_TRITD	Auxin response factor	Eukaryota	Triticum turgidum subsp. durum	115	1.1e-29
A0A7J9CP23_GOSGO	Auxin response factor	Eukaryota	Gossypium gossypioides	115	1.1e-29
J3LZM4_ORYBR	Auxin response factor	Eukaryota	Oryza brachyantha	115	1.1e-29
A0A218WBL9_PUNGR	Auxin response factor	Eukaryota	Punica granatum	115	1.1e-29
A0A5B6URU6_9ROSI	Auxin response factor	Eukaryota	Gossypium australe	115	1.1e-29
A0A5D3AC47_GOSMU	Auxin response factor	Eukaryota	Gossypium mustelinum	115	1.1e-29
J3MGU8_ORYBR	Auxin response factor	Eukaryota	Oryza brachyantha	115	1.1e-29
A0A397L2D0_BRACM	Auxin response factor	Eukaryota	Brassica campestris	115	1.1e-29
A0A7J0GM69_9ERIC	Auxin response factor	Eukaryota	Actinidia rufa	115	1.1e-29
A0A445FI47_GLYSO	Auxin response factor	Eukaryota	Glycine soja	115	1.1e-29
A0A0D9X9V4_9ORYZ	Auxin response factor	Eukaryota	Leersia perrieri	115	1.1e-29
K7MZ14_SOYBN	Auxin response factor	Eukaryota	Glycine max	115	1.1e-29
A0A445FI85_GLYSO	Auxin response factor	Eukaryota	Glycine soja	115	1.1e-29
A0A2G2WWY4_CAPBA	Auxin response factor	Eukaryota	Capsicum baccatum	115	1.1e-29
A0A072TTL5_MEDTR	Auxin response factor	Eukaryota	Medicago truncatula	115	1.1e-29
A0A072U3V8_MEDTR	Auxin response factor	Eukaryota	Medicago truncatula	115	1.2e-29
V4KB06_EUTSA	Auxin response factor	Eukaryota	Eutrema salsugineum	115	1.2e-29
A0A162AH50_DAUCS	Auxin response factor	Eukaryota	Daucus carota subsp. sativus	115	1.2e-29
A0A2R6P1E6_ACTCC	Auxin response factor	Eukaryota	Actinidia chinensis var. chinensis	115	1.2e-29
A0A103YHU8_CYNCS	Auxin response factor	Eukaryota	Cynara cardunculus var. scolymus	114.9	1.2e-29
B8ARE1_ORYSI	Auxin response factor	Eukaryota	Oryza sativa subsp. indica	114.9	1.2e-29
V4UP50_CITCL	Auxin response factor	Eukaryota	Citrus clementina	114.9	1.2e-29
A0A1S3USF2_VIGRR	Auxin response factor	Eukaryota	Vigna radiata var. radiata	114.9	1.2e-29
A0A2R6PDE2_ACTCC	Auxin response factor	Eukaryota	Actinidia chinensis var. chinensis	114.9	1.2e-29
A0A446V6T3_TRITD	Auxin response factor	Eukaryota	Triticum turgidum subsp. durum	114.9	1.2e-29
A0A200QM04_9MAGN	Auxin response factor	Eukaryota	Macleaya cordata	114.9	1.2e-29
A0A445J906_GLYSO	Auxin response factor	Eukaryota	Glycine soja	114.9	1.2e-29
A0A078IBW9_BRANA	Auxin response factor	Eukaryota	Brassica napus	114.9	1.2e-29
A0A6D2HD08_9BRAS	Auxin response factor	Eukaryota	Microthlaspi erraticum	114.9	1.2e-29
A0A1U8M0F3_GOSHI	Auxin response factor	Eukaryota	Gossypium hirsutum	114.9	1.2e-29
A0A1U8LWP5_GOSHI	Auxin response factor	Eukaryota	Gossypium hirsutum	114.9	1.2e-29
A0A6A2ZE70_HIBSY	Auxin response factor	Eukaryota	Hibiscus syriacus	114.9	1.2e-29
A0A1S3US91_VIGRR	Auxin response factor	Eukaryota	Vigna radiata var. radiata	114.9	1.2e-29
A0A6A5P0R8_LUPAL	Auxin response factor	Eukaryota	Lupinus albus	114.9	1.2e-29
A0A453JM87_AEGTS	Auxin response factor	Eukaryota	Aegilops tauschii subsp. strangulata	114.9	1.2e-29
A0A6J1IRA0_CUCMA	Auxin response factor	Eukaryota	Cucurbita maxima	114.9	1.3e-29
A0A7J9EJE9_9ROSI	Auxin response factor	Eukaryota	Gossypium trilobum	114.8	1.3e-29
A0A1R3FUU9_COCAP	Auxin response factor	Eukaryota	Corchorus capsularis	114.8	1.3e-29
A0A251S9T2_HELAN	Auxin response factor	Eukaryota	Helianthus annuus	114.8	1.3e-29
A0A4V4H8A9_MUSBA	Auxin response factor	Eukaryota	Musa balbisiana	114.8	1.3e-29
A0A7J6DTE5_CANSA	Auxin response factor	Eukaryota	Cannabis sativa	114.8	1.3e-29
A0A5P1FMV3_ASPOF	Auxin response factor	Eukaryota	Asparagus officinalis	114.8	1.3e-29
A0A540M5B3_MALBA	Auxin response factor	Eukaryota	Malus baccata	114.8	1.3e-29
A0A444YEP3_ARAHY	Auxin response factor	Eukaryota	Arachis hypogaea	114.8	1.3e-29
A0A445L2N3_GLYSO	Auxin response factor	Eukaryota	Glycine soja	114.8	1.3e-29
A0A0D2PYS7_GOSRA	Auxin response factor	Eukaryota	Gossypium raimondii	114.8	1.3e-29
A0A6P6TBU3_COFAR	Auxin response factor	Eukaryota	Coffea arabica	114.8	1.3e-29
A0A7J6GP14_CANSA	Auxin response factor	Eukaryota	Cannabis sativa	114.8	1.3e-29
A0A2C9VRR2_MANES	Auxin response factor	Eukaryota	Manihot esculenta	114.8	1.3e-29
A0A287VZ72_HORVV	Auxin response factor	Eukaryota	Hordeum vulgare subsp. vulgare	114.8	1.3e-29
A0A287TNN4_HORVV	Auxin response factor	Eukaryota	Hordeum vulgare subsp. vulgare	114.8	1.3e-29
A0A2P5FTY2_TREOI	Auxin response factor	Eukaryota	Trema orientale	114.8	1.3e-29
A0A5J5A226_9ASTE	Auxin response factor	Eukaryota	Nyssa sinensis	114.8	1.3e-29
A0A2P5DU06_PARAD	Auxin response factor	Eukaryota	Parasponia andersonii	114.8	1.3e-29
A0A6P6TKE5_COFAR	Auxin response factor	Eukaryota	Coffea arabica	114.8	1.3e-29
A0A6A6MWG0_HEVBR	Auxin response factor	Eukaryota	Hevea brasiliensis	114.8	1.3e-29
A0A6J0KRP5_RAPSA	Auxin response factor	Eukaryota	Raphanus sativus	114.8	1.3e-29
A0A068U2C0_COFCA	Auxin response factor	Eukaryota	Coffea canephora	114.8	1.3e-29
A0A4U6TV62_SETVI	Auxin response factor	Eukaryota	Setaria viridis	114.8	1.4e-29
A0A287JQ30_HORVV	Auxin response factor	Eukaryota	Hordeum vulgare subsp. vulgare	114.7	1.4e-29
A0A5J5BHA2_9ASTE	Auxin response factor	Eukaryota	Nyssa sinensis	114.7	1.4e-29
A0A2K1X7U1_POPTR	Auxin response factor	Eukaryota	Populus trichocarpa	114.7	1.4e-29
A0A6J0KSV1_RAPSA	Auxin response factor	Eukaryota	Raphanus sativus	114.7	1.4e-29
A0A1U8FK56_CAPAN	Auxin response factor	Eukaryota	Capsicum annuum	114.7	1.4e-29
A0A7J9HVX7_9ROSI	Auxin response factor	Eukaryota	Gossypium harknessii	114.7	1.4e-29
A0A565AR07_9BRAS	Auxin response factor	Eukaryota	Arabis nemorensis	114.7	1.4e-29
A0A2K3MNF4_TRIPR	Auxin response factor	Eukaryota	Trifolium pratense	114.7	1.4e-29
I1LR43_SOYBN	Auxin response factor	Eukaryota	Glycine max	114.7	1.4e-29
A0A0B2PDU0_GLYSO	Auxin response factor	Eukaryota	Glycine soja	114.7	1.4e-29
A0A446JTP1_TRITD	Auxin response factor	Eukaryota	Triticum turgidum subsp. durum	114.7	1.4e-29
A0A287JPP8_HORVV	Auxin response factor	Eukaryota	Hordeum vulgare subsp. vulgare	114.7	1.4e-29
A0A4D8Z740_SALSN	Auxin response factor	Eukaryota	Salvia splendens	114.7	1.4e-29
A0A443PFU2_9MAGN	Auxin response factor	Eukaryota	Cinnamomum micranthum f. kanehirae	114.7	1.4e-29
M0Y0Z7_HORVV	Auxin response factor	Eukaryota	Hordeum vulgare subsp. vulgare	114.7	1.4e-29
A0A287JPS8_HORVV	Auxin response factor	Eukaryota	Hordeum vulgare subsp. vulgare	114.7	1.4e-29
A0A4D8ZH29_SALSN	Auxin response factor	Eukaryota	Salvia splendens	114.7	1.4e-29
A0A3B6SI93_WHEAT	Auxin response factor	Eukaryota	Triticum aestivum	114.7	1.5e-29
A0A3B6SAF4_WHEAT	Auxin response factor	Eukaryota	Triticum aestivum	114.7	1.5e-29
A0A446YBR7_TRITD	Auxin response factor	Eukaryota	Triticum turgidum subsp. durum	114.6	1.5e-29
A0A1R3HJ64_COCAP	Auxin response factor	Eukaryota	Corchorus capsularis	114.6	1.5e-29
A0A1P8AQ60_ARATH	Auxin response factor	Eukaryota	Arabidopsis thaliana	114.6	1.5e-29
A0A498KLI9_MALDO	Auxin response factor	Eukaryota	Malus domestica	114.6	1.5e-29
A0A4U6V190_SETVI	Auxin response factor	Eukaryota	Setaria viridis	114.6	1.5e-29
A0A445C411_ARAHY	Auxin response factor	Eukaryota	Arachis hypogaea	114.6	1.5e-29
A0A444EC53_ENSVE	Auxin response factor (Fragment)	Eukaryota	Ensete ventricosum	114.6	1.5e-29
A0A287JPT7_HORVV	Auxin response factor	Eukaryota	Hordeum vulgare subsp. vulgare	114.6	1.5e-29
A0A4U5P844_POPAL	Auxin response factor	Eukaryota	Populus alba	114.6	1.5e-29
D7KI68_ARALL	Auxin response factor	Eukaryota	Arabidopsis lyrata subsp. lyrata	114.6	1.5e-29
ARFJ_ARATH	Auxin response factor 10	Eukaryota	Arabidopsis thaliana	114.6	1.5e-29
A0A6D2IVR4_9BRAS	Auxin response factor	Eukaryota	Microthlaspi erraticum	114.6	1.5e-29
A0A2P6RKU3_ROSCH	Auxin response factor	Eukaryota	Rosa chinensis	114.6	1.5e-29
A0A565AR76_9BRAS	Auxin response factor	Eukaryota	Arabis nemorensis	114.6	1.5e-29
S8C5B5_9LAMI	Auxin response factor (Fragment)	Eukaryota	Genlisea aurea	114.6	1.5e-29
ARFE_ARATH	Auxin response factor 5	Eukaryota	Arabidopsis thaliana	114.6	1.5e-29
A0A087HPL0_ARAAL	Auxin response factor	Eukaryota	Arabis alpina	114.6	1.6e-29
A0A6A6MEA3_HEVBR	Auxin response factor	Eukaryota	Hevea brasiliensis	114.6	1.6e-29
A0A5D2TDU0_GOSMU	Auxin response factor	Eukaryota	Gossypium mustelinum	114.6	1.6e-29
A0A5D2V8F6_GOSMU	Auxin response factor	Eukaryota	Gossypium mustelinum	114.6	1.6e-29
A0A5D2V8T1_GOSMU	Auxin response factor	Eukaryota	Gossypium mustelinum	114.5	1.6e-29
A0A368UMP9_SOYBN	Auxin response factor	Eukaryota	Glycine max	114.5	1.6e-29
A0A7J8V255_9ROSI	Auxin response factor	Eukaryota	Gossypium klotzschianum	114.5	1.6e-29
A0A3B6SF17_WHEAT	Auxin response factor	Eukaryota	Triticum aestivum	114.5	1.6e-29
A0A2R6RJA7_ACTCC	Auxin response factor	Eukaryota	Actinidia chinensis var. chinensis	114.5	1.6e-29
A0A6J1IDU1_CUCMA	Auxin response factor	Eukaryota	Cucurbita maxima	114.5	1.6e-29
A0A6P6A3T4_DURZI	Auxin response factor	Eukaryota	Durio zibethinus	114.5	1.6e-29
A0A3B6TPM7_WHEAT	Auxin response factor	Eukaryota	Triticum aestivum	114.5	1.6e-29
A0A287QBG7_HORVV	Auxin response factor	Eukaryota	Hordeum vulgare subsp. vulgare	114.5	1.6e-29
A0A6I9UED1_SESIN	Auxin response factor	Eukaryota	Sesamum indicum	114.5	1.6e-29
A0A0D2RJD3_GOSRA	Auxin response factor	Eukaryota	Gossypium raimondii	114.5	1.6e-29
A0A0R0KAJ6_SOYBN	Auxin response factor	Eukaryota	Glycine max	114.5	1.7e-29
A0A7J8VS58_9ROSI	Auxin response factor	Eukaryota	Gossypium klotzschianum	114.5	1.7e-29
A0A0D2T9V7_GOSRA	Auxin response factor	Eukaryota	Gossypium raimondii	114.5	1.7e-29
A0A1U7Z1N2_NELNU	Auxin response factor	Eukaryota	Nelumbo nucifera	114.4	1.7e-29
A0A7J8SUZ3_GOSDV	Auxin response factor	Eukaryota	Gossypium davidsonii	114.4	1.7e-29
A0A540M1E0_MALBA	Auxin response factor	Eukaryota	Malus baccata	114.4	1.7e-29
K7URZ7_MAIZE	Auxin response factor	Eukaryota	Zea mays	114.4	1.7e-29
I1JHQ9_SOYBN	Auxin response factor	Eukaryota	Glycine max	114.4	1.7e-29
A0A4D9AYT1_SALSN	Auxin response factor	Eukaryota	Salvia splendens	114.4	1.7e-29
V4MSL0_EUTSA	Auxin response factor	Eukaryota	Eutrema salsugineum	114.4	1.7e-29
A0A6P6A336_DURZI	Auxin response factor	Eukaryota	Durio zibethinus	114.4	1.8e-29
A0A6J1J9K6_CUCMA	Auxin response factor	Eukaryota	Cucurbita maxima	114.4	1.8e-29
A0A1U8J191_GOSHI	Auxin response factor	Eukaryota	Gossypium hirsutum	114.4	1.8e-29
A0A5C7GTX0_9ROSI	Auxin response factor	Eukaryota	Acer yangbiense	114.4	1.8e-29
A0A7J9LY95_GOSSC	Auxin response factor	Eukaryota	Gossypium schwendimanii	114.4	1.8e-29
A0A2Z7BY83_9LAMI	Auxin response factor	Eukaryota	Dorcoceras hygrometricum	114.3	1.8e-29
A0A1R3JIL0_COCAP	Auxin response factor	Eukaryota	Corchorus capsularis	114.3	1.8e-29
A0A2U1L852_ARTAN	Auxin response factor	Eukaryota	Artemisia annua	114.3	1.8e-29
A0A6J1JDB8_CUCMA	Auxin response factor	Eukaryota	Cucurbita maxima	114.3	1.8e-29
B9GSQ4_POPTR	Auxin response factor	Eukaryota	Populus trichocarpa	114.3	1.8e-29
A0A2K2BDW2_POPTR	Auxin response factor	Eukaryota	Populus trichocarpa	114.3	1.8e-29
A0A6A6MC59_HEVBR	Auxin response factor	Eukaryota	Hevea brasiliensis	114.3	1.9e-29
A0A6P5TJE0_PRUAV	Auxin response factor	Eukaryota	Prunus avium	114.3	1.9e-29
A0A7J8N3W6_9ROSI	Auxin response factor	Eukaryota	Gossypium lobatum	114.3	1.9e-29
A0A151S0V3_CAJCA	Auxin response factor	Eukaryota	Cajanus cajan	114.3	1.9e-29
A0A498J9N6_MALDO	Auxin-responsive protein	Eukaryota	Malus domestica	114.3	1.9e-29
A0A3B5YWP3_WHEAT	Auxin response factor	Eukaryota	Triticum aestivum	114.3	1.9e-29
A0A446JTM8_TRITD	Auxin response factor	Eukaryota	Triticum turgidum subsp. durum	114.3	1.9e-29
A0A6D2K6Y5_9BRAS	Auxin response factor	Eukaryota	Microthlaspi erraticum	114.3	1.9e-29
A0A7J9APB0_9ROSI	PB1 domain-containing protein	Eukaryota	Gossypium laxum	114.3	1.9e-29
A0A328DPF4_9ASTE	Auxin response factor	Eukaryota	Cuscuta australis	114.3	1.9e-29
A0A3L6QDF3_PANMI	Auxin response factor	Eukaryota	Panicum miliaceum	114.3	1.9e-29
A0A166IKM0_DAUCS	Auxin response factor	Eukaryota	Daucus carota subsp. sativus	114.3	1.9e-29
F6HWQ3_VITVI	Auxin response factor	Eukaryota	Vitis vinifera	114.3	1.9e-29
D8S0C8_SELML	Auxin response factor	Eukaryota	Selaginella moellendorffii	114.3	1.9e-29
A0A061FYM7_THECC	Auxin response factor	Eukaryota	Theobroma cacao	114.2	1.9e-29
A0A3N6RT06_BRACR	Auxin-responsive protein	Eukaryota	Brassica cretica	114.2	1.9e-29
A0A7J7D4G2_TRIWF	Auxin response factor	Eukaryota	Tripterygium wilfordii	114.2	1.9e-29
A0A6A6MQD0_HEVBR	Auxin response factor	Eukaryota	Hevea brasiliensis	114.2	1.9e-29
D7LHN6_ARALL	Auxin response factor	Eukaryota	Arabidopsis lyrata subsp. lyrata	114.2	2e-29
A0A5D2X2E0_GOSMU	Auxin response factor	Eukaryota	Gossypium mustelinum	114.2	2e-29
A0A4U5R320_POPAL	Auxin response factor	Eukaryota	Populus alba	114.2	2e-29
A0A6J1AFL2_9ROSI	Auxin response factor	Eukaryota	Herrania umbratica	114.2	2e-29
A0A4Y7KRI5_PAPSO	Auxin response factor	Eukaryota	Papaver somniferum	114.2	2e-29
A0A5N5I8V5_9ROSA	Auxin response factor	Eukaryota	Pyrus ussuriensis x Pyrus communis	114.2	2e-29
A0A6A6K8Z0_HEVBR	Auxin response factor	Eukaryota	Hevea brasiliensis	114.2	2e-29
A0A328DRB9_9ASTE	Auxin response factor	Eukaryota	Cuscuta australis	114.2	2e-29
A0A368UI53_SOYBN	Auxin response factor	Eukaryota	Glycine max	114.2	2e-29
A0A5D2ZK62_GOSMU	Auxin response factor	Eukaryota	Gossypium mustelinum	114.2	2e-29
A0A2T7DV86_9POAL	Auxin response factor	Eukaryota	Panicum hallii var. hallii	114.2	2e-29
A0A3L6SGN0_PANMI	Auxin response factor	Eukaryota	Panicum miliaceum	114.2	2e-29
A0A0D9WAZ8_9ORYZ	Auxin response factor	Eukaryota	Leersia perrieri	114.2	2e-29
A0A5J9UB83_9POAL	Auxin response factor (Fragment)	Eukaryota	Eragrostis curvula	114.2	2e-29
A0A0E0Q1M3_ORYRU	Auxin-responsive protein	Eukaryota	Oryza rufipogon	114.2	2e-29
A0A7J6GGA6_CANSA	Auxin response factor	Eukaryota	Cannabis sativa	114.2	2e-29
A0A445L2R5_GLYSO	Auxin response factor	Eukaryota	Glycine soja	114.2	2e-29
I1JXQ2_SOYBN	Auxin response factor	Eukaryota	Glycine max	114.2	2e-29
A0A2T7C5J6_9POAL	Auxin response factor	Eukaryota	Panicum hallii var. hallii	114.2	2e-29
A0A0P0XIX0_ORYSJ	Auxin response factor (Fragment)	Eukaryota	Oryza sativa subsp. japonica	114.2	2e-29
A0A6P6URL2_COFAR	Auxin response factor	Eukaryota	Coffea arabica	114.2	2.1e-29
A0A6A6K913_HEVBR	Auxin response factor	Eukaryota	Hevea brasiliensis	114.2	2.1e-29
A0A6I9T2C8_SESIN	Auxin response factor	Eukaryota	Sesamum indicum	114.1	2.1e-29
A0A251UQL5_HELAN	Auxin response factor	Eukaryota	Helianthus annuus	114.1	2.1e-29
A0A445KND2_GLYSO	Auxin response factor	Eukaryota	Glycine soja	114.1	2.1e-29
A0A3B6TVK9_WHEAT	Auxin response factor	Eukaryota	Triticum aestivum	114.1	2.1e-29
K3XV62_SETIT	Auxin response factor	Eukaryota	Setaria italica	114.1	2.1e-29
A0A2P5D033_PARAD	Auxin response factor	Eukaryota	Parasponia andersonii	114.1	2.1e-29
J3M2I9_ORYBR	Auxin response factor	Eukaryota	Oryza brachyantha	114.1	2.1e-29
A0A453SP13_AEGTS	Auxin response factor	Eukaryota	Aegilops tauschii subsp. strangulata	114.1	2.1e-29
A0A7J8L6G4_9ROSI	Auxin response factor (Fragment)	Eukaryota	Gossypium lobatum	114.1	2.1e-29
A0A445KNC8_GLYSO	Auxin response factor	Eukaryota	Glycine soja	114.1	2.1e-29
A0A445LT31_GLYSO	Auxin response factor	Eukaryota	Glycine soja	114.1	2.1e-29
I1JHQ8_SOYBN	Auxin response factor	Eukaryota	Glycine max	114.1	2.1e-29
A0A4S8JTE9_MUSBA	Auxin response factor	Eukaryota	Musa balbisiana	114.1	2.1e-29
K3XV55_SETIT	Auxin response factor	Eukaryota	Setaria italica	114.1	2.1e-29
A0A7J9K5T8_9ROSI	Auxin response factor	Eukaryota	Gossypium armourianum	114.1	2.1e-29
A0A446XD06_TRITD	Auxin response factor	Eukaryota	Triticum turgidum subsp. durum	114.1	2.1e-29
A0A6A3B780_HIBSY	Auxin response factor	Eukaryota	Hibiscus syriacus	114.1	2.2e-29
A0A453SMZ7_AEGTS	Auxin response factor	Eukaryota	Aegilops tauschii subsp. strangulata	114.1	2.2e-29
A0A453SN16_AEGTS	Auxin response factor	Eukaryota	Aegilops tauschii subsp. strangulata	114.1	2.2e-29
A0A2P5E703_TREOI	Auxin response factor	Eukaryota	Trema orientale	114.1	2.2e-29
A0A7J7DBA0_TRIWF	Auxin response factor	Eukaryota	Tripterygium wilfordii	114.1	2.2e-29
V7BPI4_PHAVU	Auxin response factor	Eukaryota	Phaseolus vulgaris	114.1	2.2e-29
V7BLT2_PHAVU	Auxin response factor	Eukaryota	Phaseolus vulgaris	114.1	2.2e-29
A0A388KV68_CHABU	Auxin response factor	Eukaryota	Chara braunii	114.1	2.2e-29
A0A5N5HNJ0_9ROSA	Auxin response factor	Eukaryota	Pyrus ussuriensis x Pyrus communis	114.1	2.2e-29
A0A446XRL9_TRITD	Auxin response factor	Eukaryota	Triticum turgidum subsp. durum	114.1	2.2e-29
W9QUH2_9ROSA	Auxin response factor	Eukaryota	Morus notabilis	114.1	2.2e-29
A0A7J0H4C0_9ERIC	Auxin response factor 16	Eukaryota	Actinidia rufa	114.1	2.2e-29
A0A498JQ11_MALDO	Auxin response factor	Eukaryota	Malus domestica	114.1	2.2e-29
A0A6J1KMK4_CUCMA	Auxin response factor	Eukaryota	Cucurbita maxima	114.1	2.2e-29
A0A1S3CLA6_CUCME	Auxin response factor	Eukaryota	Cucumis melo	114.1	2.2e-29
A0A4U6V4S5_SETVI	Auxin response factor	Eukaryota	Setaria viridis	114	2.2e-29
A0A0A0LE69_CUCSA	Auxin response factor	Eukaryota	Cucumis sativus	114	2.2e-29
A0A1S3CRF4_CUCME	Auxin response factor	Eukaryota	Cucumis melo	114	2.3e-29
A0A5N6PRZ8_9ASTR	Auxin response factor	Eukaryota	Mikania micrantha	114	2.3e-29
A0A1S3CRE2_CUCME	Auxin response factor	Eukaryota	Cucumis melo	114	2.3e-29
A0A6I9QET0_ELAGV	Auxin response factor	Eukaryota	Elaeis guineensis var. tenera	114	2.3e-29
A0A453SP51_AEGTS	Auxin response factor	Eukaryota	Aegilops tauschii subsp. strangulata	114	2.3e-29
A0A453SLC5_AEGTS	Auxin response factor	Eukaryota	Aegilops tauschii subsp. strangulata	114	2.3e-29
A0A162A332_DAUCS	Auxin response factor	Eukaryota	Daucus carota subsp. sativus	114	2.3e-29
A0A2P5X6A6_GOSBA	Auxin response factor	Eukaryota	Gossypium barbadense	114	2.3e-29
C5Z7U5_SORBI	Auxin response factor	Eukaryota	Sorghum bicolor	114	2.3e-29
A0A0L9T3D3_PHAAN	Auxin response factor	Eukaryota	Phaseolus angularis	114	2.3e-29
A0A540L8T7_MALBA	Auxin response factor	Eukaryota	Malus baccata	114	2.3e-29
A0A2I4ELM0_JUGRE	Auxin response factor	Eukaryota	Juglans regia	114	2.3e-29
A0A3L6RWL6_PANMI	Auxin response factor	Eukaryota	Panicum miliaceum	114	2.3e-29
A0A0S3SST2_PHAAN	Auxin response factor	Eukaryota	Vigna angularis var. angularis	114	2.4e-29
A0A3B6RNW9_WHEAT	Auxin response factor	Eukaryota	Triticum aestivum	114	2.4e-29
A0A446XRL7_TRITD	Auxin response factor	Eukaryota	Triticum turgidum subsp. durum	113.9	2.4e-29
A0A445LT24_GLYSO	Auxin response factor	Eukaryota	Glycine soja	113.9	2.4e-29
A0A446LM81_TRITD	Auxin response factor	Eukaryota	Triticum turgidum subsp. durum	113.9	2.5e-29
A0A4D9C254_SALSN	Auxin response factor	Eukaryota	Salvia splendens	113.9	2.5e-29
A0A061G856_THECC	Auxin response factor (Fragment)	Eukaryota	Theobroma cacao	113.9	2.5e-29
A0A1U8J719_GOSHI	Auxin response factor	Eukaryota	Gossypium hirsutum	113.9	2.5e-29
A0A0D2PM56_GOSRA	Auxin response factor	Eukaryota	Gossypium raimondii	113.9	2.5e-29
A0A1R3J7M6_COCAP	Auxin response factor	Eukaryota	Corchorus capsularis	113.9	2.5e-29
A0A1U8JBQ9_GOSHI	Auxin response factor	Eukaryota	Gossypium hirsutum	113.9	2.5e-29
A0A4Y7IV79_PAPSO	Auxin response factor	Eukaryota	Papaver somniferum	113.9	2.5e-29
A0A6P3ZIT5_ZIZJJ	Auxin response factor	Eukaryota	Ziziphus jujuba	113.9	2.5e-29
A0A804IWH1_MUSAM	Uncharacterized protein	Eukaryota	Musa acuminata subsp. malaccensis	113.9	2.5e-29
A0A1Q3CUA2_CEPFO	Auxin response factor	Eukaryota	Cephalotus follicularis	113.8	2.6e-29
A0A0D2V086_GOSRA	Auxin response factor	Eukaryota	Gossypium raimondii	113.8	2.6e-29
A0A5N5MBB1_9ROSI	Auxin response factor	Eukaryota	Salix brachista	113.8	2.6e-29
A0A6P6VSP8_COFAR	Auxin response factor	Eukaryota	Coffea arabica	113.8	2.6e-29
A0A0D2VU04_GOSRA	Auxin response factor	Eukaryota	Gossypium raimondii	113.8	2.6e-29
A0A453SWW1_AEGTS	Auxin response factor	Eukaryota	Aegilops tauschii subsp. strangulata	113.8	2.6e-29
A0A446YRA1_TRITD	Auxin response factor	Eukaryota	Triticum turgidum subsp. durum	113.8	2.6e-29
A0A0E0KWM2_ORYPU	Auxin response factor	Eukaryota	Oryza punctata	113.8	2.6e-29
A0A2J6M5H6_LACSA	Auxin response factor	Eukaryota	Lactuca sativa	113.8	2.6e-29
A0A5A7RIN4_STRAF	Auxin response factor	Eukaryota	Striga asiatica	113.8	2.6e-29
A0A4Y7JKJ8_PAPSO	Auxin response factor	Eukaryota	Papaver somniferum	113.8	2.6e-29
A0A6J0JVI3_RAPSA	Auxin response factor	Eukaryota	Raphanus sativus	113.8	2.6e-29
A0A1Q3AWQ5_CEPFO	Auxin response factor	Eukaryota	Cephalotus follicularis	113.8	2.7e-29
A0A6I9R4F8_ELAGV	Auxin response factor	Eukaryota	Elaeis guineensis var. tenera	113.8	2.7e-29
A0A6D2KZ58_9BRAS	Auxin response factor	Eukaryota	Microthlaspi erraticum	113.8	2.7e-29
A0A5J5AQQ0_9ASTE	Auxin response factor	Eukaryota	Nyssa sinensis	113.8	2.7e-29
A0A251JQU5_MANES	Auxin response factor	Eukaryota	Manihot esculenta	113.8	2.7e-29
A0A6I9SF83_ELAGV	Auxin response factor	Eukaryota	Elaeis guineensis var. tenera	113.7	2.7e-29
A0A0E0E5B1_9ORYZ	Auxin response factor	Eukaryota	Oryza meridionalis	113.7	2.7e-29
A0A7J8TM90_9ROSI	PB1 domain-containing protein	Eukaryota	Gossypium klotzschianum	113.7	2.7e-29
ARFQ_ORYSJ	Auxin response factor 17	Eukaryota	Oryza sativa subsp. japonica	113.7	2.8e-29
A0A0E0AD97_9ORYZ	Auxin response factor	Eukaryota	Oryza glumipatula	113.7	2.8e-29
A0A0E0Q1M2_ORYRU	Auxin response factor	Eukaryota	Oryza rufipogon	113.7	2.8e-29
A0A0E0GD42_ORYNI	Auxin response factor	Eukaryota	Oryza nivara	113.7	2.8e-29
ARFQ_ORYSI	Auxin response factor 17	Eukaryota	Oryza sativa subsp. indica	113.7	2.8e-29
A0A251T9P9_HELAN	Auxin response factor	Eukaryota	Helianthus annuus	113.7	2.8e-29
A0A2T7F296_9POAL	Auxin response factor	Eukaryota	Panicum hallii var. hallii	113.7	2.8e-29
A0A7J7DSX4_TRIWF	Auxin response factor	Eukaryota	Tripterygium wilfordii	113.7	2.8e-29
A0A7J0EN97_9ERIC	Auxin response factor	Eukaryota	Actinidia rufa	113.7	2.8e-29
A0A2K1YHQ5_POPTR	Auxin response factor	Eukaryota	Populus trichocarpa	113.7	2.8e-29
A0A7J7D3A4_TRIWF	Auxin response factor	Eukaryota	Tripterygium wilfordii	113.7	2.8e-29
A0A0D3GJW2_9ORYZ	Auxin response factor	Eukaryota	Oryza barthii	113.7	2.8e-29
A0A2U1L7J8_ARTAN	Auxin response factor	Eukaryota	Artemisia annua	113.7	2.9e-29
A0A0D2SKR0_GOSRA	Auxin response factor	Eukaryota	Gossypium raimondii	113.7	2.9e-29
A0A061G6G4_THECC	Auxin response factor	Eukaryota	Theobroma cacao	113.7	2.9e-29
A0A0E0LEN9_ORYPU	Auxin response factor	Eukaryota	Oryza punctata	113.7	2.9e-29
A0A6G1F707_9ORYZ	Auxin response factor	Eukaryota	Oryza meyeriana var. granulata	113.7	2.9e-29
D8SB15_SELML	Auxin response factor	Eukaryota	Selaginella moellendorffii	113.7	2.9e-29
A0A2P6PCL9_ROSCH	Auxin response factor	Eukaryota	Rosa chinensis	113.6	3e-29
ARFF_ARATH	Isoform 2 of Auxin response factor 6	Eukaryota	Arabidopsis thaliana	113.6	3e-29
A0A7J9K5Y4_9ROSI	Auxin response factor	Eukaryota	Gossypium armourianum	113.6	3e-29
A0A2K2A1C5_POPTR	Auxin response factor	Eukaryota	Populus trichocarpa	113.6	3e-29
A0A804J6R6_MUSAM	Uncharacterized protein	Eukaryota	Musa acuminata subsp. malaccensis	113.6	3e-29
ARFF_ARATH	Auxin response factor 6	Eukaryota	Arabidopsis thaliana	113.6	3e-29
A0A7J7D847_TRIWF	Auxin response factor	Eukaryota	Tripterygium wilfordii	113.6	3e-29
A0A7J9KNG3_GOSSC	Auxin response factor	Eukaryota	Gossypium schwendimanii	113.6	3e-29
A0A443PDD7_9MAGN	Auxin response factor	Eukaryota	Cinnamomum micranthum f. kanehirae	113.6	3e-29
A0A453SWW6_AEGTS	Auxin response factor	Eukaryota	Aegilops tauschii subsp. strangulata	113.6	3e-29
A0A2J6KMK4_LACSA	Auxin response factor	Eukaryota	Lactuca sativa	113.6	3.1e-29
A0A6A5NRI5_LUPAL	Auxin response factor	Eukaryota	Lupinus albus	113.6	3.1e-29
A0A0A0LR27_CUCSA	Auxin response factor	Eukaryota	Cucumis sativus	113.6	3.1e-29
A0A068TT41_COFCA	Auxin response factor	Eukaryota	Coffea canephora	113.6	3.1e-29
A0A6A3BBE1_HIBSY	Auxin response factor	Eukaryota	Hibiscus syriacus	113.6	3.1e-29
A0A446YR59_TRITD	Auxin response factor	Eukaryota	Triticum turgidum subsp. durum	113.6	3.1e-29
A0A068UFS9_COFCA	Auxin response factor	Eukaryota	Coffea canephora	113.5	3.2e-29
A0A6P6UJP8_COFAR	Auxin response factor	Eukaryota	Coffea arabica	113.5	3.2e-29
A0A804HTL5_MUSAM	Uncharacterized protein	Eukaryota	Musa acuminata subsp. malaccensis	113.5	3.2e-29
A0A7J7MZK1_9MAGN	Auxin response factor	Eukaryota	Kingdonia uniflora	113.5	3.2e-29
A0A251V5Z7_HELAN	Auxin response factor	Eukaryota	Helianthus annuus	113.5	3.3e-29
A0A443P827_9MAGN	Auxin response factor	Eukaryota	Cinnamomum micranthum f. kanehirae	113.5	3.3e-29
A0A446YR58_TRITD	Auxin response factor	Eukaryota	Triticum turgidum subsp. durum	113.5	3.3e-29
A0A3B6SPH9_WHEAT	Auxin response factor	Eukaryota	Triticum aestivum	113.5	3.3e-29
A0A4S8JPJ8_MUSBA	Auxin response factor	Eukaryota	Musa balbisiana	113.5	3.3e-29
A0A4Y7J6W3_PAPSO	Auxin response factor	Eukaryota	Papaver somniferum	113.5	3.3e-29
A0A1R3G2P1_9ROSI	Auxin response factor	Eukaryota	Corchorus olitorius	113.5	3.3e-29
A0A5D2U4A9_GOSMU	Auxin response factor	Eukaryota	Gossypium mustelinum	113.4	3.4e-29
C5XVH8_SORBI	Auxin response factor	Eukaryota	Sorghum bicolor	113.4	3.4e-29
A0A251TCS7_HELAN	Auxin response factor	Eukaryota	Helianthus annuus	113.4	3.4e-29
A0A804J6S0_MUSAM	Uncharacterized protein	Eukaryota	Musa acuminata subsp. malaccensis	113.4	3.4e-29
A0A7J7NL89_9MAGN	Auxin response factor	Eukaryota	Kingdonia uniflora	113.4	3.4e-29
A0A2P5QH59_GOSBA	Auxin response factor	Eukaryota	Gossypium barbadense	113.4	3.4e-29
A0A7J9B732_GOSGO	Auxin-responsive protein	Eukaryota	Gossypium gossypioides	113.4	3.5e-29
A0A7J9D9P5_9ROSI	PB1 domain-containing protein	Eukaryota	Gossypium trilobum	113.4	3.5e-29
A0A199UWR8_ANACO	Auxin response factor	Eukaryota	Ananas comosus	113.4	3.5e-29
A0A0D9WAZ9_9ORYZ	Auxin response factor	Eukaryota	Leersia perrieri	113.4	3.5e-29
A0A6P6VQT3_COFAR	Auxin response factor	Eukaryota	Coffea arabica	113.4	3.5e-29
A0A0E0LWZ3_ORYPU	Auxin response factor	Eukaryota	Oryza punctata	113.4	3.5e-29
A0A5D2YK80_GOSMU	Auxin response factor	Eukaryota	Gossypium mustelinum	113.4	3.5e-29
A0A4U6V6D4_SETVI	Auxin response factor	Eukaryota	Setaria viridis	113.4	3.6e-29
A0A2U1L7J2_ARTAN	Auxin response factor	Eukaryota	Artemisia annua	113.4	3.6e-29
A0A2U1QN85_ARTAN	Auxin response factor	Eukaryota	Artemisia annua	113.4	3.6e-29
A0A6I9S724_ELAGV	Auxin response factor	Eukaryota	Elaeis guineensis var. tenera	113.3	3.6e-29
A0A6A2ZSZ2_HIBSY	Auxin response factor	Eukaryota	Hibiscus syriacus	113.3	3.6e-29
A0A6J0ZM03_9ROSI	Auxin response factor	Eukaryota	Herrania umbratica	113.3	3.7e-29
A0A2J6KUI9_LACSA	Auxin response factor	Eukaryota	Lactuca sativa	113.3	3.7e-29
A0A6G1CQC5_9ORYZ	Auxin response factor	Eukaryota	Oryza meyeriana var. granulata	113.3	3.7e-29
A0A6J1BYD6_MOMCH	Auxin response factor	Eukaryota	Momordica charantia	113.3	3.7e-29
A0A7J8T4R4_GOSDV	Auxin response factor	Eukaryota	Gossypium davidsonii	113.3	3.7e-29
A0A0B0MIX7_GOSAR	Auxin response factor	Eukaryota	Gossypium arboreum	113.3	3.7e-29
A0A2K2ALJ1_POPTR	Auxin response factor	Eukaryota	Populus trichocarpa	113.3	3.8e-29
A0A4U5Q0W7_POPAL	Auxin response factor	Eukaryota	Populus alba	113.3	3.8e-29
A0A6S7PNX0_LACSI	Auxin response factor	Eukaryota	Lactuca saligna	113.3	3.8e-29
F6H567_VITVI	Auxin response factor	Eukaryota	Vitis vinifera	113.3	3.8e-29
A0A2P5DU23_PARAD	Auxin response factor	Eukaryota	Parasponia andersonii	113.3	3.8e-29
A0A0R0G8J4_SOYBN	Auxin response factor	Eukaryota	Glycine max	113.3	3.8e-29
A0A6J0K1X9_RAPSA	Auxin response factor	Eukaryota	Raphanus sativus	113.3	3.8e-29
A0A072UJV6_MEDTR	Auxin response factor	Eukaryota	Medicago truncatula	113.3	3.8e-29
A0A1U8MF78_GOSHI	Auxin response factor	Eukaryota	Gossypium hirsutum	113.3	3.8e-29
A0A5D2WQH9_GOSMU	Auxin response factor	Eukaryota	Gossypium mustelinum	113.3	3.8e-29
A0A804KAB8_MUSAM	Uncharacterized protein	Eukaryota	Musa acuminata subsp. malaccensis	113.3	3.9e-29
A0A6J0ZMH5_9ROSI	Auxin response factor	Eukaryota	Herrania umbratica	113.2	3.9e-29
A0A078IU86_BRANA	Auxin response factor	Eukaryota	Brassica napus	113.2	3.9e-29
A0A0K9PFI0_ZOSMR	Auxin response factor	Eukaryota	Zostera marina	113.2	3.9e-29
A0A1U8HXH9_GOSHI	Auxin response factor	Eukaryota	Gossypium hirsutum	113.2	4e-29
A0A2K2C948_POPTR	Auxin response factor	Eukaryota	Populus trichocarpa	113.2	4e-29
A0A7J9FXN2_9ROSI	Auxin response factor	Eukaryota	Gossypium harknessii	113.2	4e-29
B9GJG2_POPTR	Auxin response factor	Eukaryota	Populus trichocarpa	113.2	4e-29
A0A5N5ICF5_9ROSA	Auxin response factor	Eukaryota	Pyrus ussuriensis x Pyrus communis	113.2	4e-29
A0A5N6KZY8_9ROSI	Auxin response factor	Eukaryota	Carpinus fangiana	113.2	4e-29
V4MCQ2_EUTSA	Auxin response factor	Eukaryota	Eutrema salsugineum	113.2	4e-29
A0A6J0KRP1_RAPSA	Auxin response factor	Eukaryota	Raphanus sativus	113.2	4e-29
A0A0D3BZD9_BRAOL	Auxin response factor	Eukaryota	Brassica oleracea var. oleracea	113.2	4.1e-29
A0A7J8YVQ9_9ROSI	Auxin response factor	Eukaryota	Gossypium laxum	113.2	4.1e-29
A0A1S2XKN0_CICAR	Auxin response factor	Eukaryota	Cicer arietinum	113.2	4.1e-29
A0A444CKB8_ENSVE	Auxin response factor	Eukaryota	Ensete ventricosum	113.2	4.1e-29
A0A6J0KU13_RAPSA	Auxin response factor	Eukaryota	Raphanus sativus	113.2	4.1e-29
H9B4E5_BRARP	Auxin response factor	Eukaryota	Brassica rapa subsp. pekinensis	113.2	4.1e-29
A0A078GJI5_BRANA	Auxin response factor	Eukaryota	Brassica napus	113.2	4.1e-29
A0A6J0KSN3_RAPSA	Auxin response factor	Eukaryota	Raphanus sativus	113.2	4.1e-29
A0A5D2SDA6_GOSMU	Auxin response factor	Eukaryota	Gossypium mustelinum	113.2	4.1e-29
A0A2R6RML3_ACTCC	Auxin response factor	Eukaryota	Actinidia chinensis var. chinensis	113.2	4.2e-29
A0A453SWV7_AEGTS	Auxin response factor	Eukaryota	Aegilops tauschii subsp. strangulata	113.1	4.2e-29
A0A0R0G8P7_SOYBN	Auxin response factor	Eukaryota	Glycine max	113.1	4.2e-29
A0A1J6K7N2_NICAT	Auxin response factor	Eukaryota	Nicotiana attenuata	113.1	4.2e-29
A0A804KAB9_MUSAM	Uncharacterized protein	Eukaryota	Musa acuminata subsp. malaccensis	113.1	4.2e-29
A0A6I9RMN6_ELAGV	Auxin response factor	Eukaryota	Elaeis guineensis var. tenera	113.1	4.2e-29
A0A072ULT3_MEDTR	Auxin response factor	Eukaryota	Medicago truncatula	113.1	4.2e-29
A0A164YBB0_DAUCS	Auxin response factor	Eukaryota	Daucus carota subsp. sativus	113.1	4.3e-29
A0A453SWX0_AEGTS	Auxin response factor	Eukaryota	Aegilops tauschii subsp. strangulata	113.1	4.3e-29
A0A2G9HMH6_9LAMI	Auxin response factor	Eukaryota	Handroanthus impetiginosus	113.1	4.3e-29
I1GW40_BRADI	Auxin response factor	Eukaryota	Brachypodium distachyon	113.1	4.3e-29
A0A287VZA3_HORVV	Auxin response factor	Eukaryota	Hordeum vulgare subsp. vulgare	113.1	4.3e-29
A0A5C7HX33_9ROSI	Auxin response factor	Eukaryota	Acer yangbiense	113.1	4.3e-29
A0A4S8KGM0_MUSBA	Auxin response factor	Eukaryota	Musa balbisiana	113.1	4.4e-29
A0A2Z7A9B0_9LAMI	Auxin response factor	Eukaryota	Dorcoceras hygrometricum	113.1	4.4e-29
A0A6P5TBC8_PRUAV	Auxin response factor	Eukaryota	Prunus avium	113.1	4.4e-29
A0A287QB45_HORVV	Auxin response factor	Eukaryota	Hordeum vulgare subsp. vulgare	113	4.5e-29
A0A7J6XA92_THATH	Auxin response factor	Eukaryota	Thalictrum thalictroides	113	4.5e-29
A0A1B6PP06_SORBI	Auxin response factor	Eukaryota	Sorghum bicolor	113	4.5e-29
A0A251Q219_PRUPE	Auxin response factor	Eukaryota	Prunus persica	113	4.6e-29
A0A445KAP0_GLYSO	Auxin response factor	Eukaryota	Glycine soja	113	4.6e-29
I1KBY1_SOYBN	Auxin response factor	Eukaryota	Glycine max	113	4.6e-29
A0A5D2SC11_GOSMU	Auxin response factor	Eukaryota	Gossypium mustelinum	113	4.6e-29
A0A6S7M900_LACSI	Auxin response factor	Eukaryota	Lactuca saligna	113	4.6e-29
A0A444FNR4_ENSVE	Auxin response factor	Eukaryota	Ensete ventricosum	113	4.6e-29
A0A804JHH6_MUSAM	Uncharacterized protein	Eukaryota	Musa acuminata subsp. malaccensis	113	4.7e-29
A0A2J6L6C4_LACSA	Auxin response factor	Eukaryota	Lactuca sativa	113	4.7e-29
A0A804JHH7_MUSAM	Uncharacterized protein	Eukaryota	Musa acuminata subsp. malaccensis	113	4.7e-29
A0A0D3CBG4_BRAOL	Auxin response factor	Eukaryota	Brassica oleracea var. oleracea	113	4.7e-29
A0A6A3AMY2_HIBSY	Auxin response factor	Eukaryota	Hibiscus syriacus	113	4.7e-29
A0A287QBR5_HORVV	Auxin response factor	Eukaryota	Hordeum vulgare subsp. vulgare	113	4.7e-29
A0A804JHH8_MUSAM	Uncharacterized protein	Eukaryota	Musa acuminata subsp. malaccensis	113	4.7e-29
A0A2I4EVY4_JUGRE	Auxin response factor	Eukaryota	Juglans regia	113	4.8e-29
A0A287QBE8_HORVV	Auxin response factor	Eukaryota	Hordeum vulgare subsp. vulgare	113	4.8e-29
A0A804J4E7_MUSAM	Uncharacterized protein	Eukaryota	Musa acuminata subsp. malaccensis	112.9	4.9e-29
A0A314LC94_NICAT	Auxin response factor	Eukaryota	Nicotiana attenuata	112.9	4.9e-29
A0A7I4AMP2_PHYPA	Auxin response factor	Eukaryota	Physcomitrium patens	112.9	4.9e-29
A0A4D9AVM7_SALSN	Auxin response factor	Eukaryota	Salvia splendens	112.9	4.9e-29
G7LIV9_MEDTR	Auxin response factor	Eukaryota	Medicago truncatula	112.9	4.9e-29
A0A6J0PSA3_ELAGV	Auxin response factor	Eukaryota	Elaeis guineensis var. tenera	112.9	5e-29
A0A1S3VWB3_VIGRR	Auxin response factor	Eukaryota	Vigna radiata var. radiata	112.8	5.2e-29
A0A804J4E6_MUSAM	Uncharacterized protein	Eukaryota	Musa acuminata subsp. malaccensis	112.8	5.2e-29
A0A2K2CJD0_BRADI	Auxin response factor	Eukaryota	Brachypodium distachyon	112.8	5.2e-29
A0A251SHE8_HELAN	Auxin response factor	Eukaryota	Helianthus annuus	112.8	5.2e-29
A0A2P6S0I8_ROSCH	Auxin response factor	Eukaryota	Rosa chinensis	112.8	5.3e-29
A0A1S2YK58_CICAR	Auxin response factor	Eukaryota	Cicer arietinum	112.8	5.3e-29
A0A397YXH2_BRACM	Auxin response factor	Eukaryota	Brassica campestris	112.8	5.3e-29
A0A1S3VVD8_VIGRR	Auxin response factor	Eukaryota	Vigna radiata var. radiata	112.8	5.4e-29
A0A453P4H2_AEGTS	Auxin response factor	Eukaryota	Aegilops tauschii subsp. strangulata	112.8	5.5e-29
K3Z3V5_SETIT	Auxin response factor	Eukaryota	Setaria italica	112.8	5.5e-29
J3MWX2_ORYBR	Auxin response factor	Eukaryota	Oryza brachyantha	112.7	5.5e-29
A0A6J1BEU0_9ROSI	Auxin response factor	Eukaryota	Herrania umbratica	112.7	5.6e-29
A0A2U1P660_ARTAN	Auxin response factor	Eukaryota	Artemisia annua	112.7	5.6e-29
K3Z3N9_SETIT	Auxin response factor	Eukaryota	Setaria italica	112.7	5.6e-29
A0A4U6VMY2_SETVI	Auxin response factor	Eukaryota	Setaria viridis	112.7	5.6e-29
A0A314XMQ9_PRUYE	Auxin response factor	Eukaryota	Prunus yedoensis var. nudiflora	112.7	5.6e-29
A0A445KAS1_GLYSO	Auxin response factor	Eukaryota	Glycine soja	112.7	5.6e-29
I1KBY0_SOYBN	Auxin response factor	Eukaryota	Glycine max	112.7	5.6e-29
M5WYY7_PRUPE	Auxin response factor	Eukaryota	Prunus persica	112.7	5.6e-29
A0A5D2WQ21_GOSMU	Auxin response factor	Eukaryota	Gossypium mustelinum	112.7	5.7e-29
A0A087H7S5_ARAAL	Auxin response factor	Eukaryota	Arabis alpina	112.7	5.7e-29
A0A7J8QSY5_GOSDV	Auxin response factor	Eukaryota	Gossypium davidsonii	112.7	5.8e-29
A0A1E5VAF7_9POAL	Auxin response factor	Eukaryota	Dichanthelium oligosanthes	112.7	5.8e-29
A0A6J1BFZ7_9ROSI	Auxin response factor	Eukaryota	Herrania umbratica	112.7	5.8e-29
C5YRZ9_SORBI	Auxin response factor	Eukaryota	Sorghum bicolor	112.7	5.8e-29
A0A7J0DV45_9ERIC	Auxin response factor	Eukaryota	Actinidia rufa	112.7	5.8e-29
A0A0Q3M3D4_BRADI	Auxin response factor	Eukaryota	Brachypodium distachyon	112.7	5.9e-29
A0A7J9JCX5_9ROSI	Auxin response factor	Eukaryota	Gossypium armourianum	112.7	5.9e-29
A0A452YG91_AEGTS	Auxin response factor	Eukaryota	Aegilops tauschii subsp. strangulata	112.7	5.9e-29
A0A3B5ZU09_WHEAT	Auxin response factor	Eukaryota	Triticum aestivum	112.7	5.9e-29
A0A1S2YF56_CICAR	Auxin response factor	Eukaryota	Cicer arietinum	112.7	5.9e-29
A0A1S2YEA2_CICAR	Auxin response factor	Eukaryota	Cicer arietinum	112.7	5.9e-29
A0A7N0TUU5_KALFE	Auxin response factor	Eukaryota	Kalanchoe fedtschenkoi	112.6	5.9e-29
[truncated: 5,121 more rows]

## Sheet: Chondrus chrispus PHIP
Target	Description	Kingdom	Species	Bit Score	E-value
R7QM61_CHOCR	Bromo domain-containing protein	Eukaryota	Chondrus crispus	498.4	6.4e-147
A0A2V3IR93_9FLOR	Bromodomain and WD repeat-containing	Eukaryota	Gracilariopsis chorda	268.5	1.3e-76
M2XIK9_GALSU	Transducin family protein / WD-40 repeat family protein	Eukaryota	Galdieria sulphuraria	67.3	4.9e-15
A0A0E0DJY4_9ORYZ	Auxin response factor	Eukaryota	Oryza meridionalis	58.2	3e-12
A0A0E0DJY2_9ORYZ	Auxin response factor	Eukaryota	Oryza meridionalis	58	3.2e-12
A0A0E0DJY5_9ORYZ	Auxin response factor	Eukaryota	Oryza meridionalis	58	3.3e-12
A0A0E0DJY7_9ORYZ	Auxin response factor	Eukaryota	Oryza meridionalis	56.9	7.5e-12
A0A0E0DJY6_9ORYZ	Auxin response factor	Eukaryota	Oryza meridionalis	56.7	8.1e-12
A0A7J6FEN9_CANSA	Auxin response factor	Eukaryota	Cannabis sativa	51.8	2.6e-10
A0A7J6HCE0_CANSA	Auxin response factor	Eukaryota	Cannabis sativa	51.7	2.8e-10
A0A5J9WGY6_9POAL	Bromo domain-containing protein (Fragment)	Eukaryota	Eragrostis curvula	49.4	1.4e-09
A0A446SMH6_TRITD	Uncharacterized protein	Eukaryota	Triticum turgidum subsp. durum	46.5	1.1e-08
A0A446SMA7_TRITD	Bromo domain-containing protein	Eukaryota	Triticum turgidum subsp. durum	46.2	1.3e-08
A0A446SMB7_TRITD	Bromo domain-containing protein	Eukaryota	Triticum turgidum subsp. durum	46.2	1.3e-08
F4PZK7_CAVFA	Bromodomain-containing protein	Eukaryota	Cavenderia fasciculata (strain SH3)	46.2	1.4e-08
A0A446SMG8_TRITD	Bromo domain-containing protein	Eukaryota	Triticum turgidum subsp. durum	46.1	1.5e-08
A0A0G4J0V6_PLABS	Bromo domain-containing protein	Eukaryota	Plasmodiophora brassicae	46	1.5e-08
A0A453JHE1_AEGTS	Uncharacterized protein	Eukaryota	Aegilops tauschii subsp. strangulata	46	1.6e-08
A0A446SMI7_TRITD	Bromo domain-containing protein	Eukaryota	Triticum turgidum subsp. durum	46	1.6e-08
A0A446SME9_TRITD	Bromo domain-containing protein	Eukaryota	Triticum turgidum subsp. durum	45.9	1.7e-08
A0A453JHX5_AEGTS	Uncharacterized protein	Eukaryota	Aegilops tauschii subsp. strangulata	45.8	1.7e-08
B8AMG5_ORYSI	Bromo domain-containing protein	Eukaryota	Oryza sativa subsp. indica	45.7	1.9e-08
A0A446SMD5_TRITD	Bromo domain-containing protein	Eukaryota	Triticum turgidum subsp. durum	45.7	1.9e-08
A0A453JHG2_AEGTS	Bromo domain-containing protein	Eukaryota	Aegilops tauschii subsp. strangulata	45.7	2e-08
A0A446TT25_TRITD	Uncharacterized protein	Eukaryota	Triticum turgidum subsp. durum	45.1	3e-08
A0A446TT36_TRITD	Uncharacterized protein	Eukaryota	Triticum turgidum subsp. durum	45.1	3e-08
D3BIX8_POLPP	Bromodomain-containing protein	Eukaryota	Polysphondylium pallidum (strain ATCC 26659 / Pp 5 / PN500)	45	3.2e-08
A0A453JHV3_AEGTS	Uncharacterized protein	Eukaryota	Aegilops tauschii subsp. strangulata	45	3.2e-08
A0A446TT63_TRITD	Bromo domain-containing protein	Eukaryota	Triticum turgidum subsp. durum	44.6	4.1e-08
A0A446SMD6_TRITD	Uncharacterized protein	Eukaryota	Triticum turgidum subsp. durum	44.6	4.1e-08
A0A446SML2_TRITD	Bromo domain-containing protein	Eukaryota	Triticum turgidum subsp. durum	44.6	4.3e-08
A0A446SMC3_TRITD	Uncharacterized protein	Eukaryota	Triticum turgidum subsp. durum	44.6	4.3e-08
A0A3B6MKY5_WHEAT	Bromo domain-containing protein	Eukaryota	Triticum aestivum	44.5	4.5e-08
A0A446SMK2_TRITD	Bromo domain-containing protein	Eukaryota	Triticum turgidum subsp. durum	44.5	4.5e-08
A0A446TT33_TRITD	Bromo domain-containing protein	Eukaryota	Triticum turgidum subsp. durum	44.5	4.5e-08
A0A3B6K9G8_WHEAT	Bromo domain-containing protein	Eukaryota	Triticum aestivum	44.5	4.5e-08
A0A446TT24_TRITD	Uncharacterized protein	Eukaryota	Triticum turgidum subsp. durum	44.5	4.7e-08
A0A453JH97_AEGTS	Uncharacterized protein	Eukaryota	Aegilops tauschii subsp. strangulata	44.4	4.7e-08
A0A446SMF7_TRITD	Bromo domain-containing protein	Eukaryota	Triticum turgidum subsp. durum	44.4	4.8e-08
A0A446SMF8_TRITD	Bromo domain-containing protein	Eukaryota	Triticum turgidum subsp. durum	44.4	5e-08
A0A446TT35_TRITD	Bromo domain-containing protein	Eukaryota	Triticum turgidum subsp. durum	44.3	5.2e-08
A0A164VYI6_9CRUS	Wd repeat domain-containing-like protein	Eukaryota	Daphnia magna	43.6	8.6e-08
A0A446TT48_TRITD	Bromo domain-containing protein	Eukaryota	Triticum turgidum subsp. durum	43.5	9.4e-08
A0A453JHY5_AEGTS	LisH domain-containing protein	Eukaryota	Aegilops tauschii subsp. strangulata	43.3	1e-07
A0A3B6MJR6_WHEAT	LisH domain-containing protein	Eukaryota	Triticum aestivum	43.3	1.1e-07
A0A3B6MJW9_WHEAT	LisH domain-containing protein	Eukaryota	Triticum aestivum	43.2	1.1e-07
A0A446TT42_TRITD	Uncharacterized protein	Eukaryota	Triticum turgidum subsp. durum	43.2	1.1e-07
A0A446TT34_TRITD	Uncharacterized protein	Eukaryota	Triticum turgidum subsp. durum	43.1	1.2e-07
A0A446TT40_TRITD	Bromo domain-containing protein	Eukaryota	Triticum turgidum subsp. durum	43.1	1.2e-07
A0A446TT45_TRITD	Bromo domain-containing protein	Eukaryota	Triticum turgidum subsp. durum	43.1	1.2e-07
A0A446TT52_TRITD	Bromo domain-containing protein	Eukaryota	Triticum turgidum subsp. durum	43	1.3e-07
A0A446TT31_TRITD	Bromo domain-containing protein	Eukaryota	Triticum turgidum subsp. durum	43	1.3e-07
A0A446TT44_TRITD	Bromo domain-containing protein	Eukaryota	Triticum turgidum subsp. durum	43	1.3e-07
A0A3B6LDG7_WHEAT	Bromo domain-containing protein	Eukaryota	Triticum aestivum	43	1.3e-07
A0A251SWD5_HELAN	Auxin response factor	Eukaryota	Helianthus annuus	42.7	1.6e-07
M8A056_TRIUA	PH-interacting protein	Eukaryota	Triticum urartu	42.6	1.7e-07
A0A5N5K779_9ROSI	Uncharacterized protein	Eukaryota	Salix brachista	42.4	2.1e-07
A0A2Z7A6A5_9LAMI	Bromodomain and WD repeat-containing protein 3	Eukaryota	Dorcoceras hygrometricum	41.8	3.1e-07
A0A6P6B119_DURZI	uncharacterized protein LOC111314077 isoform X4	Eukaryota	Durio zibethinus	41.1	4.9e-07
A0A6P6WL23_COFAR	PH-interacting protein	Eukaryota	Coffea arabica	40.8	6e-07
A0A0D9VT64_9ORYZ	Uncharacterized protein	Eukaryota	Leersia perrieri	40.8	6.3e-07
A0A6P6B0X5_DURZI	bromodomain and WD repeat-containing protein 3 isoform X3	Eukaryota	Durio zibethinus	40.7	6.4e-07
A0A3L6TRY9_PANMI	Bromodomain and WD repeat-containing protein 3-like	Eukaryota	Panicum miliaceum	40.7	6.6e-07
A0A0D9VT63_9ORYZ	Uncharacterized protein	Eukaryota	Leersia perrieri	40.7	6.6e-07
A0A2H5N6Y3_CITUN	Bromo domain-containing protein	Eukaryota	Citrus unshiu	40.6	6.9e-07
A0A0E0KCR4_ORYPU	Bromo domain-containing protein	Eukaryota	Oryza punctata	40.5	7.5e-07
A0A6P6B1I4_DURZI	bromodomain and WD repeat-containing protein 3 isoform X2	Eukaryota	Durio zibethinus	40.4	8.2e-07
J3LN23_ORYBR	Bromo domain-containing protein	Eukaryota	Oryza brachyantha	40.4	8.3e-07
A0A6P6B189_DURZI	bromodomain and WD repeat-containing protein 3 isoform X1	Eukaryota	Durio zibethinus	40.4	8.3e-07
A0A0E0NU11_ORYRU	Bromo domain-containing protein	Eukaryota	Oryza rufipogon	40.1	9.9e-07
A0A0D9Z665_9ORYZ	Uncharacterized protein	Eukaryota	Oryza glumipatula	40.1	1e-06
A0A0D3FHJ8_9ORYZ	Bromo domain-containing protein	Eukaryota	Oryza barthii	40.1	1e-06
A0A0E0NU10_ORYRU	Bromo domain-containing protein	Eukaryota	Oryza rufipogon	40	1e-06
A0A0D3FHJ7_9ORYZ	Bromo domain-containing protein	Eukaryota	Oryza barthii	40	1.1e-06
A0A0E0NU08_ORYRU	Bromo domain-containing protein	Eukaryota	Oryza rufipogon	39.9	1.1e-06
A0A0E0NU09_ORYRU	Bromo domain-containing protein	Eukaryota	Oryza rufipogon	39.9	1.1e-06
A0A0D3FHJ6_9ORYZ	Bromo domain-containing protein	Eukaryota	Oryza barthii	39.9	1.1e-06
A0A0E0NU07_ORYRU	Bromo domain-containing protein	Eukaryota	Oryza rufipogon	39.9	1.2e-06
A0A0Q3KWW0_BRADI	Uncharacterized protein	Eukaryota	Brachypodium distachyon	39.8	1.3e-06
A0A0E0GLB7_ORYNI	Bromo domain-containing protein	Eukaryota	Oryza nivara	39.5	1.5e-06
A0A0K9P6X9_ZOSMR	Bromo domain-containing protein	Eukaryota	Zostera marina	39.1	2e-06
A0A1U7YMN7_NICSY	Auxin response factor	Eukaryota	Nicotiana sylvestris	38.9	2.3e-06
A0A210QAV9_MIZYE	Bromodomain and WD repeat-containing protein 3	Eukaryota	Mizuhopecten yessoensis	38.8	2.5e-06
A0A4Y7J7P6_PAPSO	Auxin_resp domain-containing protein	Eukaryota	Papaver somniferum	38.7	2.7e-06
A0A7J9KJ23_GOSSC	Bromo domain-containing protein	Eukaryota	Gossypium schwendimanii	38.7	2.8e-06
A0A200QCP0_9MAGN	Auxin response factor	Eukaryota	Macleaya cordata	38.6	2.8e-06
A0A2I0K553_PUNGR	Bromo domain-containing protein	Eukaryota	Punica granatum	38.6	2.8e-06
A0A7J8L8D9_9ROSI	Bromo domain-containing protein	Eukaryota	Gossypium lobatum	38.5	3.1e-06
A0A7J8WIB6_GOSAI	Bromo domain-containing protein (Fragment)	Eukaryota	Gossypium aridum	38.5	3.2e-06
A0A1S4DPF2_TOBAC	Auxin response factor	Eukaryota	Nicotiana tabacum	38.5	3.2e-06
A0A2K1XUF8_POPTR	Bromo domain-containing protein	Eukaryota	Populus trichocarpa	38.3	3.5e-06
A0A7J9G1N5_9ROSI	Bromo domain-containing protein	Eukaryota	Gossypium harknessii	38.3	3.6e-06
A0A443S8B5_9ACAR	Bromodomain and WD repeat-containing protein 3-like protein (Fragment)	Eukaryota	Leptotrombidium deliense	38.2	3.7e-06
A0A662YFL2_9STRA	Bromo domain-containing protein	Eukaryota	Nothophytophthora sp. Chile5	38.1	4e-06
A0A2K1XUC2_POPTR	Bromo domain-containing protein	Eukaryota	Populus trichocarpa	38	4.5e-06
A0A6P6X1J6_COFAR	PH-interacting protein-like	Eukaryota	Coffea arabica	37.8	5e-06
A0A453I8Q8_AEGTS	Uncharacterized protein	Eukaryota	Aegilops tauschii subsp. strangulata	37.8	5.1e-06
A0A453I900_AEGTS	Uncharacterized protein	Eukaryota	Aegilops tauschii subsp. strangulata	37.5	6.2e-06
A0A453I8X7_AEGTS	Uncharacterized protein	Eukaryota	Aegilops tauschii subsp. strangulata	37.5	6.3e-06
A0A024TEJ5_9STRA	Uncharacterized protein	Eukaryota	Aphanomyces invadans	37.5	6.3e-06
A0A3M6VTY9_9STRA	Uncharacterized protein	Eukaryota	Peronospora effusa	37.4	6.5e-06
A0A6I9TAZ2_SESIN	bromodomain and WD repeat-containing protein 3 isoform X2	Eukaryota	Sesamum indicum	37.4	6.5e-06
A0A7J8QVD2_GOSDV	Bromo domain-containing protein (Fragment)	Eukaryota	Gossypium davidsonii	37.4	6.5e-06
A0A7J0GSV7_9ERIC	WD40/YVTN repeat and Bromo-WDR9-I-like domain-containing protein	Eukaryota	Actinidia rufa	37.4	6.7e-06
A0A6A4NTV4_LUPAL	Auxin response factor	Eukaryota	Lupinus albus	37.3	7e-06
A0A421GV47_9STRA	Uncharacterized protein	Eukaryota	Phytophthora kernoviae	37.3	7.2e-06
A0A7J9BA68_GOSGO	Bromo domain-containing protein	Eukaryota	Gossypium gossypioides	37.3	7.2e-06
D8SB15_SELML	Auxin response factor	Eukaryota	Selaginella moellendorffii	37.3	7.3e-06
A0A453I8X9_AEGTS	Uncharacterized protein	Eukaryota	Aegilops tauschii subsp. strangulata	37.2	7.9e-06
A0A103XJG3_CYNCS	Auxin response factor	Eukaryota	Cynara cardunculus var. scolymus	37.1	8.1e-06
A0A453I8X8_AEGTS	Uncharacterized protein	Eukaryota	Aegilops tauschii subsp. strangulata	37.1	8.1e-06
A0A067CX95_SAPPC	Uncharacterized protein	Eukaryota	Saprolegnia parasitica (strain CBS 223.65)	37.1	8.1e-06
D8S0C8_SELML	Auxin response factor	Eukaryota	Selaginella moellendorffii	37.1	8.4e-06
K4A4S2_SETIT	Bromo domain-containing protein	Eukaryota	Setaria italica	37	9.1e-06
A0A453I8Y4_AEGTS	Bromo domain-containing protein	Eukaryota	Aegilops tauschii subsp. strangulata	36.9	9.3e-06
A0A1W0VVY3_SORBI	Bromo domain-containing protein	Eukaryota	Sorghum bicolor	36.9	9.3e-06
A0A1W0VVV1_SORBI	Bromo domain-containing protein	Eukaryota	Sorghum bicolor	36.9	9.4e-06
A0A484E7M7_BRELC	Uncharacterized protein	Eukaryota	Bremia lactucae	36.9	9.5e-06
A0A1W0VVT9_SORBI	Bromo domain-containing protein	Eukaryota	Sorghum bicolor	36.9	9.5e-06
A0A5N6QTB2_9ROSI	Uncharacterized protein	Eukaryota	Carpinus fangiana	36.9	9.5e-06
A0A1W0VVV9_SORBI	Bromo domain-containing protein	Eukaryota	Sorghum bicolor	36.9	9.6e-06
A0A4U6T6V7_SETVI	Bromo domain-containing protein	Eukaryota	Setaria viridis	36.9	9.9e-06
V4S1S3_CITCL	Bromo domain-containing protein	Eukaryota	Citrus clementina	36.8	1e-05
A0A4D8ZJZ8_SALSN	DNA mismatch repair protein MutS	Eukaryota	Salvia splendens	36.8	1e-05
A0A6I9T6F3_SESIN	bromodomain and WD repeat-containing protein 3 isoform X1	Eukaryota	Sesamum indicum	36.7	1.1e-05
A0A267DW61_9PLAT	Uncharacterized protein	Eukaryota	Macrostomum lignano	36.5	1.2e-05
A0A1U8JY43_GOSHI	PH-interacting protein-like isoform X2	Eukaryota	Gossypium hirsutum	36.5	1.3e-05
A0A6S7MF38_LACSI	Auxin response factor	Eukaryota	Lactuca saligna	36.5	1.3e-05
A0A7J0GL12_9ERIC	WD40/YVTN repeat and Bromo-WDR9-I-like domain-containing protein	Eukaryota	Actinidia rufa	36.5	1.3e-05
A0A6S7MFB4_LACSI	Auxin response factor	Eukaryota	Lactuca saligna	36.4	1.3e-05
A0A251RLF8_HELAN	Auxin response factor	Eukaryota	Helianthus annuus	36.4	1.4e-05
A0A4D9AIZ4_SALSN	Bromo domain-containing protein	Eukaryota	Salvia splendens	36.4	1.4e-05
A0A5J5A8I0_9ASTE	Bromo domain-containing protein	Eukaryota	Nyssa sinensis	36.3	1.4e-05
A0A2R6PW18_ACTCC	Bromodomain and WD repeat-containing protein	Eukaryota	Actinidia chinensis var. chinensis	36.3	1.5e-05
A0A0W8AY53_PHYNI	SWR1 complex bromodomain subunit bdf1	Eukaryota	Phytophthora nicotianae	36.1	1.6e-05
A0A1J6I0H4_NICAT	Auxin response factor	Eukaryota	Nicotiana attenuata	36.1	1.7e-05
A0A662YCG7_9STRA	Bromo domain-containing protein	Eukaryota	Nothophytophthora sp. Chile5	36	1.8e-05
T0QNJ7_SAPDV	Uncharacterized protein	Eukaryota	Saprolegnia diclina (strain VS20)	36	1.8e-05
W1Q0R4_AMBTC	Auxin response factor	Eukaryota	Amborella trichopoda	36	1.8e-05
D0MYD6_PHYIT	Uncharacterized protein	Eukaryota	Phytophthora infestans (strain T30-4)	35.9	1.9e-05
M4DY02_BRARP	Bromo domain-containing protein	Eukaryota	Brassica rapa subsp. pekinensis	35.9	1.9e-05
A0A3L6S685_PANMI	Bromodomain and WD repeat-containing protein 3-like	Eukaryota	Panicum miliaceum	35.9	2e-05
T1J4N0_STRMM	Uncharacterized protein	Eukaryota	Strigamia maritima	35.8	2.1e-05
A0A2P5YHA8_GOSBA	Bromo domain-containing protein	Eukaryota	Gossypium barbadense	35.8	2.1e-05
A0A1J7GLP5_LUPAN	Auxin response factor	Eukaryota	Lupinus angustifolius	35.8	2.1e-05
A0A061DZ31_THECC	WD40/YVTN repeat-like-containing domain,Bromodomain isoform 3 (Fragment)	Eukaryota	Theobroma cacao	35.8	2.1e-05
V9EYD1_PHYPR	Uncharacterized protein	Eukaryota	Phytophthora parasitica P1569	35.7	2.2e-05
W2Q2X3_PHYPN	Uncharacterized protein	Eukaryota	Phytophthora parasitica (strain INRA-310)	35.7	2.2e-05
A0A5D2YKX1_GOSMU	Bromo domain-containing protein	Eukaryota	Gossypium mustelinum	35.7	2.3e-05
A0A1U8JSG1_GOSHI	PH-interacting protein-like isoform X1	Eukaryota	Gossypium hirsutum	35.7	2.3e-05
W2Z3A0_PHYPR	Uncharacterized protein	Eukaryota	Phytophthora parasitica P10297	35.7	2.3e-05
A0A4U5QTF2_POPAL	Bromo domain-containing protein	Eukaryota	Populus alba	35.7	2.3e-05
A0A0D2N9L3_GOSRA	Bromo domain-containing protein	Eukaryota	Gossypium raimondii	35.6	2.3e-05
A0A2K1KN89_PHYPA	Auxin response factor	Eukaryota	Physcomitrium patens	35.6	2.4e-05
A0A2K1KN85_PHYPA	Auxin response factor	Eukaryota	Physcomitrium patens	35.6	2.4e-05
A0A1Q3BSD0_CEPFO	WD40 domain-containing protein/Bromodomain domain-containing protein	Eukaryota	Cephalotus follicularis	35.6	2.4e-05
A0A061DT52_THECC	WD40/YVTN repeat-like-containing domain,Bromodomain isoform 1	Eukaryota	Theobroma cacao	35.6	2.4e-05
A0A061DS90_THECC	WD40/YVTN repeat-like-containing domain,Bromodomain isoform 2	Eukaryota	Theobroma cacao	35.6	2.4e-05
A0A6J0ZXQ2_9ROSI	LOW QUALITY PROTEIN: PH-interacting protein	Eukaryota	Herrania umbratica	35.6	2.5e-05
A0A1U8P4Z8_GOSHI	LOW QUALITY PROTEIN: PH-interacting protein-like	Eukaryota	Gossypium hirsutum	35.6	2.5e-05
A0A7I4DPQ0_PHYPA	Auxin response factor	Eukaryota	Physcomitrium patens	35.5	2.5e-05
A0A7I4FNI8_PHYPA	Auxin response factor	Eukaryota	Physcomitrium patens	35.5	2.5e-05
A0A2J6M7J8_LACSA	Auxin response factor	Eukaryota	Lactuca sativa	35.5	2.5e-05
A0A5J5AB17_9ASTE	Auxin response factor	Eukaryota	Nyssa sinensis	35.5	2.5e-05
A0A2R6PJM5_ACTCC	Bromodomain and WD repeat-containing protein	Eukaryota	Actinidia chinensis var. chinensis	35.5	2.6e-05
A0A314XMQ9_PRUYE	Auxin response factor	Eukaryota	Prunus yedoensis var. nudiflora	35.5	2.6e-05
A0A5B6UNR3_9ROSI	PH-interacting protein isoform X1	Eukaryota	Gossypium australe	35.5	2.6e-05
A0A5D6YQF5_9STRA	Uncharacterized protein	Eukaryota	Pythium brassicum	35.5	2.6e-05
A0A7J7FT28_CAMSI	Bromo domain-containing protein	Eukaryota	Camellia sinensis	35.3	2.9e-05
A0A2G9H5S4_9LAMI	Angio-associated migratory cell protein (Contains WD40 repeats)	Eukaryota	Handroanthus impetiginosus	35.3	3e-05
A0A162ABF0_DAUCS	Auxin response factor	Eukaryota	Daucus carota subsp. sativus	35.3	3e-05
A0A2G3DI11_CAPCH	Uncharacterized protein	Eukaryota	Capsicum chinense	35.2	3.1e-05
A0A2K1KHA0_PHYPA	Auxin response factor	Eukaryota	Physcomitrium patens	35.2	3.2e-05
A0A1V9ZAT2_9STRA	Uncharacterized protein	Eukaryota	Achlya hypogyna	35.2	3.2e-05
A0A103XFV5_CYNCS	Auxin-responsive protein	Eukaryota	Cynara cardunculus var. scolymus	35.2	3.3e-05
A0A7J8YXP4_9ROSI	Bromo domain-containing protein (Fragment)	Eukaryota	Gossypium laxum	35.1	3.3e-05
A0A2G2XS41_CAPBA	Uncharacterized protein	Eukaryota	Capsicum baccatum	35.1	3.3e-05
W5KYD5_ASTMX	Uncharacterized protein	Eukaryota	Astyanax mexicanus	35.1	3.4e-05
A0A7J6W4I8_THATH	Bromodomain and wd repeat-containing protein	Eukaryota	Thalictrum thalictroides	35.1	3.5e-05
F6H734_VITVI	Bromo domain-containing protein	Eukaryota	Vitis vinifera	35	3.5e-05
A0A287JQ30_HORVV	Auxin response factor	Eukaryota	Hordeum vulgare subsp. vulgare	35	3.6e-05
A0A287JPP8_HORVV	Auxin response factor	Eukaryota	Hordeum vulgare subsp. vulgare	35	3.7e-05
A0A287JPS8_HORVV	Auxin response factor	Eukaryota	Hordeum vulgare subsp. vulgare	34.9	3.8e-05
A0A2J6JNV2_LACSA	Auxin response factor	Eukaryota	Lactuca sativa	34.9	3.8e-05
A0A5D2UA39_GOSMU	Bromo domain-containing protein	Eukaryota	Gossypium mustelinum	34.9	3.9e-05
A0A1R3IHS1_9ROSI	Bromo domain-containing protein	Eukaryota	Corchorus olitorius	34.9	3.9e-05
A0A287JPT7_HORVV	Auxin response factor	Eukaryota	Hordeum vulgare subsp. vulgare	34.9	4e-05
A0A7J8TP23_9ROSI	Bromo domain-containing protein	Eukaryota	Gossypium klotzschianum	34.9	4e-05
A0A1S4DBY9_TOBAC	Auxin response factor	Eukaryota	Nicotiana tabacum	34.8	4.2e-05
W4GBQ1_9STRA	Uncharacterized protein	Eukaryota	Aphanomyces astaci	34.8	4.2e-05
A0A267DQB7_9PLAT	Uncharacterized protein	Eukaryota	Macrostomum lignano	34.8	4.3e-05
A0A267FVY5_9PLAT	Uncharacterized protein	Eukaryota	Macrostomum lignano	34.8	4.3e-05
A0A6J1JDF8_CUCMA	Auxin response factor	Eukaryota	Cucurbita maxima	34.7	4.4e-05
A0A4V3WLA9_CAMSI	Bromo domain-containing protein	Eukaryota	Camellia sinensis var. sinensis	34.7	4.5e-05
A0A6S7P759_LACSI	Auxin response factor	Eukaryota	Lactuca saligna	34.7	4.6e-05
G4YMH9_PHYSP	Uncharacterized protein	Eukaryota	Phytophthora sojae (strain P6497)	34.7	4.6e-05
A0A1U7ZZK3_NELNU	bromodomain and WD repeat-containing protein 1	Eukaryota	Nelumbo nucifera	34.6	4.7e-05
A0A118JWB3_CYNCS	Auxin response factor	Eukaryota	Cynara cardunculus var. scolymus	34.6	4.8e-05
A0A443PWQ7_9MAGN	Bromodomain-containing protein	Eukaryota	Cinnamomum micranthum f. kanehirae	34.6	4.9e-05
A0A2T7CDJ2_9POAL	Bromo domain-containing protein	Eukaryota	Panicum hallii var. hallii	34.6	4.9e-05
A0A5N5SV37_9CRUS	Bromodomain and WD repeat-containing protein 3 (Fragment)	Eukaryota	Armadillidium nasatum	34.5	5.1e-05
A0A2U1P256_ARTAN	Auxin response factor	Eukaryota	Artemisia annua	34.5	5.2e-05
A0A453DWW2_AEGTS	Uncharacterized protein	Eukaryota	Aegilops tauschii subsp. strangulata	34.5	5.3e-05
A0A6G0WE00_9STRA	Uncharacterized protein	Eukaryota	Aphanomyces euteiches	34.4	5.4e-05
A0A328DG79_9ASTE	Bromo domain-containing protein	Eukaryota	Cuscuta australis	34.4	5.6e-05
A0A397Y4K6_BRACM	Auxin response factor	Eukaryota	Brassica campestris	34.4	5.7e-05
K1RCW7_CRAGI	Bromodomain and WD repeat-containing protein 1	Eukaryota	Crassostrea gigas	34.4	5.7e-05
A0A7J6CB50_9TELE	Uncharacterized protein	Eukaryota	Onychostoma macrolepis	34.3	5.8e-05
A0A4Y7KFY6_PAPSO	Auxin response factor	Eukaryota	Papaver somniferum	34.3	5.8e-05
A0A1J7H5A5_LUPAN	Auxin response factor	Eukaryota	Lupinus angustifolius	34.3	5.9e-05
A0A672ND41_SINGR	Bromodomain and WD repeat-containing protein 3-like	Eukaryota	Sinocyclocheilus grahami	34.3	6e-05
A0A5C7IQI7_9ROSI	Bromo domain-containing protein	Eukaryota	Acer yangbiense	34.3	6.1e-05
A0A446LM81_TRITD	Auxin response factor	Eukaryota	Triticum turgidum subsp. durum	34.2	6.2e-05
A0A672ND22_SINGR	Bromodomain and WD repeat-containing protein 3-like	Eukaryota	Sinocyclocheilus grahami	34.2	6.3e-05
A0A446MW59_TRITD	Auxin response factor	Eukaryota	Triticum turgidum subsp. durum	34.2	6.3e-05
A0A672NHB3_SINGR	Bromodomain and WD repeat-containing protein 3-like	Eukaryota	Sinocyclocheilus grahami	34.2	6.4e-05
A0A4U5NRX1_POPAL	Auxin response factor	Eukaryota	Populus alba	34.2	6.4e-05
A0A0D3C6Q1_BRAOL	Bromo domain-containing protein	Eukaryota	Brassica oleracea var. oleracea	34.1	6.7e-05
A0A314UZ91_PRUYE	Auxin response factor	Eukaryota	Prunus yedoensis var. nudiflora	34.1	6.7e-05
A0A087H5N5_ARAAL	Auxin response factor	Eukaryota	Arabis alpina	34.1	6.7e-05
A0A7N0UFM3_KALFE	Bromo domain-containing protein	Eukaryota	Kalanchoe fedtschenkoi	34.1	6.8e-05
A0A7N0UHD5_KALFE	Bromo domain-containing protein	Eukaryota	Kalanchoe fedtschenkoi	34.1	6.9e-05
A0A7N0UGF9_KALFE	Bromo domain-containing protein	Eukaryota	Kalanchoe fedtschenkoi	34.1	6.9e-05
A0A7N1A240_KALFE	Bromo domain-containing protein	Eukaryota	Kalanchoe fedtschenkoi	34.1	6.9e-05
A0A6P6PEA1_CARAU	bromodomain and WD repeat-containing protein 3-like isoform X2	Eukaryota	Carassius auratus	34.1	7e-05
A0A6J5X4N4_PRUAR	Auxin response factor	Eukaryota	Prunus armeniaca	34.1	7e-05
K3W7P8_GLOUD	Uncharacterized protein	Eukaryota	Globisporangium ultimum (strain ATCC 200006 / CBS 805.95 / DAOM BR144)	34.1	7.1e-05
A0A7J0DV45_9ERIC	Auxin response factor	Eukaryota	Actinidia rufa	34.1	7.1e-05
A0A6P6PCY9_CARAU	bromodomain and WD repeat-containing protein 3-like isoform X1	Eukaryota	Carassius auratus	34.1	7.1e-05
A0A6P9F271_JUGRE	Auxin response factor	Eukaryota	Juglans regia	34	7.4e-05
A0A251UF38_HELAN	Auxin response factor	Eukaryota	Helianthus annuus	34	7.4e-05
A0A1S2XCU0_CICAR	Auxin response factor	Eukaryota	Cicer arietinum	34	7.5e-05
A0A2G5EZH2_AQUCA	Uncharacterized protein	Eukaryota	Aquilegia coerulea	33.9	8e-05
A0A151Z764_9MYCE	UPF0663 family protein	Eukaryota	Tieghemostelium lacteum	33.9	8e-05
D8RDP6_SELML	Auxin response factor	Eukaryota	Selaginella moellendorffii	33.9	8.2e-05
A0A2K3P604_TRIPR	PH-interacting protein	Eukaryota	Trifolium pratense	33.8	8.3e-05
A0A6P9EN29_JUGRE	Auxin response factor	Eukaryota	Juglans regia	33.8	8.3e-05
A0A6P9EK87_JUGRE	Auxin response factor	Eukaryota	Juglans regia	33.8	8.4e-05
A0A6A3A0Y4_HIBSY	Protein PROLIFERA-like isoform X1	Eukaryota	Hibiscus syriacus	33.8	8.5e-05
A0A6P9EMS1_JUGRE	Auxin response factor	Eukaryota	Juglans regia	33.8	8.6e-05
A0A6P9EYP2_JUGRE	Auxin response factor	Eukaryota	Juglans regia	33.8	8.7e-05
M5WL61_PRUPE	Auxin response factor	Eukaryota	Prunus persica	33.7	8.8e-05
A0A6P5U294_PRUAV	Auxin response factor	Eukaryota	Prunus avium	33.7	8.8e-05
A0A6I9RDB1_ELAGV	bromodomain and WD repeat-containing protein 3	Eukaryota	Elaeis guineensis var. tenera	33.7	8.8e-05
V7AZB2_PHAVU	Bromo domain-containing protein	Eukaryota	Phaseolus vulgaris	33.7	9e-05
A0A2U1P254_ARTAN	Auxin response factor	Eukaryota	Artemisia annua	33.7	9.2e-05
A0A452HAQ2_9SAUR	Uncharacterized protein	Eukaryota	Gopherus agassizii	33.7	9.4e-05
A0A5N6NS89_9ASTR	Auxin response factor	Eukaryota	Mikania micrantha	33.6	9.8e-05
A0A667YZG0_9TELE	Pleckstrin homology domain interacting protein	Eukaryota	Myripristis murdjan	33.6	9.9e-05
D8QNG6_SELML	Auxin response factor	Eukaryota	Selaginella moellendorffii	33.5	0.0001
A0A1D1W0T1_RAMVA	Bromo domain-containing protein	Eukaryota	Ramazzottius varieornatus	33.5	0.0001
A0A5N6LD81_9ASTR	Auxin response factor	Eukaryota	Mikania micrantha	33.5	0.0001
A0A5E4FYW0_PRUDU	Auxin response factor	Eukaryota	Prunus dulcis	33.5	0.0001
A0A251PHN9_PRUPE	Auxin response factor	Eukaryota	Prunus persica	33.5	0.0001
A0A1S3EBV6_CICAR	PH-interacting protein isoform X4	Eukaryota	Cicer arietinum	33.5	0.0001
A0A485LQJ0_9STRA	Aste57867_24503 protein	Eukaryota	Aphanomyces stellatus	33.4	0.00011
A0A5N6MMV9_9ASTR	Auxin response factor	Eukaryota	Mikania micrantha	33.4	0.00011
A0A673GLP3_9TELE	Bromodomain and WD repeat-containing protein 3-like	Eukaryota	Sinocyclocheilus rhinocerous	33.4	0.00011
A0A665VS13_ECHNA	Pleckstrin homology domain interacting protein	Eukaryota	Echeneis naucrates	33.4	0.00011
A0A673GNB8_9TELE	Bromodomain and WD repeat-containing protein 3-like	Eukaryota	Sinocyclocheilus rhinocerous	33.4	0.00011
A0A565AUI4_9BRAS	Auxin response factor	Eukaryota	Arabis nemorensis	33.4	0.00011
S8DP31_9LAMI	Auxin response factor	Eukaryota	Genlisea aurea	33.4	0.00011
A0A7N0TY99_KALFE	Auxin response factor	Eukaryota	Kalanchoe fedtschenkoi	33.4	0.00011
A0A6P5WHN9_DURZI	Auxin response factor	Eukaryota	Durio zibethinus	33.4	0.00012
A0A665VR10_ECHNA	Pleckstrin homology domain interacting protein	Eukaryota	Echeneis naucrates	33.4	0.00012
A0A673GL62_9TELE	Bromodomain and WD repeat-containing protein 3-like	Eukaryota	Sinocyclocheilus rhinocerous	33.4	0.00012
V9EZJ9_PHYPR	Uncharacterized protein	Eukaryota	Phytophthora parasitica P1569	33.4	0.00012
W2Q4M5_PHYPN	Uncharacterized protein	Eukaryota	Phytophthora parasitica (strain INRA-310)	33.4	0.00012
A0A673GNY0_9TELE	Bromodomain and WD repeat-containing protein 3-like	Eukaryota	Sinocyclocheilus rhinocerous	33.3	0.00012
A0A671KXC2_9TELE	Bromodomain and WD repeat-containing protein 3-like	Eukaryota	Sinocyclocheilus anshuiensis	33.3	0.00012
A0A673GN22_9TELE	Bromodomain and WD repeat-containing protein 3-like	Eukaryota	Sinocyclocheilus rhinocerous	33.3	0.00012
A0A804QLP9_MAIZE	Uncharacterized protein	Eukaryota	Zea mays	33.3	0.00012
W2Z309_PHYPR	Uncharacterized protein	Eukaryota	Phytophthora parasitica P10297	33.3	0.00012
A0A673GEM6_9TELE	Bromodomain and WD repeat-containing protein 3-like	Eukaryota	Sinocyclocheilus rhinocerous	33.3	0.00012
A0A665VSN3_ECHNA	Pleckstrin homology domain interacting protein	Eukaryota	Echeneis naucrates	33.3	0.00012
A0A2R6PY83_ACTCC	Auxin response factor	Eukaryota	Actinidia chinensis var. chinensis	33.3	0.00012
A0A673GMZ4_9TELE	Bromodomain and WD repeat-containing protein 3-like	Eukaryota	Sinocyclocheilus rhinocerous	33.2	0.00013
A0A673GN11_9TELE	Bromodomain and WD repeat-containing protein 3-like	Eukaryota	Sinocyclocheilus rhinocerous	33.2	0.00013
A0A673GN00_9TELE	Bromodomain and WD repeat-containing protein 3-like	Eukaryota	Sinocyclocheilus rhinocerous	33.2	0.00013
A0A6A5NR43_LUPAL	Auxin response factor	Eukaryota	Lupinus albus	33.2	0.00013
A0A1S3EDA7_CICAR	Auxin response factor	Eukaryota	Cicer arietinum	33.2	0.00013
A0A498IJB3_MALDO	Auxin response factor	Eukaryota	Malus domestica	33.2	0.00013
B9MZ57_POPTR	Auxin response factor	Eukaryota	Populus trichocarpa	33.2	0.00013
A0A665VRH3_ECHNA	Pleckstrin homology domain interacting protein	Eukaryota	Echeneis naucrates	33.2	0.00013
A0A2U1PAM4_ARTAN	Auxin response factor	Eukaryota	Artemisia annua	33.2	0.00013
A0A3P8UKX5_CYNSE	Pleckstrin homology domain interacting protein	Eukaryota	Cynoglossus semilaevis	33.1	0.00013
A0A2U1PAQ7_ARTAN	Auxin response factor	Eukaryota	Artemisia annua	33.1	0.00014
A0A6J0PSA3_ELAGV	Auxin response factor	Eukaryota	Elaeis guineensis var. tenera	33.1	0.00014
A0A401RGT7_CHIPU	Uncharacterized protein	Eukaryota	Chiloscyllium punctatum	33.1	0.00014
A0A5N6N3T6_9ASTR	Auxin response factor	Eukaryota	Mikania micrantha	33.1	0.00014
A0A665VRW9_ECHNA	Pleckstrin homology domain interacting protein	Eukaryota	Echeneis naucrates	33.1	0.00014
V9EW46_PHYPR	Uncharacterized protein	Eukaryota	Phytophthora parasitica P1569	33.1	0.00014
W2Q210_PHYPN	Uncharacterized protein	Eukaryota	Phytophthora parasitica (strain INRA-310)	33.1	0.00014
A0A151TNB1_CAJCA	Auxin response factor	Eukaryota	Cajanus cajan	33	0.00015
W2Z2F0_PHYPR	Uncharacterized protein	Eukaryota	Phytophthora parasitica P10297	33	0.00015
A0A671KXA0_9TELE	Bromodomain and WD repeat-containing protein 3-like	Eukaryota	Sinocyclocheilus anshuiensis	33	0.00015
A0A169WT37_DAUCS	Bromo domain-containing protein	Eukaryota	Daucus carota subsp. sativus	33	0.00015
A0A4Y7K6L1_PAPSO	Auxin response factor	Eukaryota	Papaver somniferum	33	0.00015
A0A3Q7XMD3_CICAR	PH-interacting protein isoform X3	Eukaryota	Cicer arietinum	33	0.00015
A0A1S3EBV1_CICAR	PH-interacting protein isoform X1	Eukaryota	Cicer arietinum	33	0.00015
A0A5P1EBD9_ASPOF	Bromo domain-containing protein	Eukaryota	Asparagus officinalis	32.9	0.00015
A0A1R3H0Y3_COCAP	DNA helicase	Eukaryota	Corchorus capsularis	32.9	0.00016
A0A665VSN0_ECHNA	Pleckstrin homology domain interacting protein	Eukaryota	Echeneis naucrates	32.9	0.00016
H9B4E3_BRARP	Auxin response factor	Eukaryota	Brassica rapa subsp. pekinensis	32.9	0.00016
A0A397ZQF9_BRACM	Auxin response factor	Eukaryota	Brassica campestris	32.9	0.00016
A0A287P383_HORVV	Uncharacterized protein	Eukaryota	Hordeum vulgare subsp. vulgare	32.9	0.00016
A0A6P6WP95_COFAR	Auxin response factor	Eukaryota	Coffea arabica	32.9	0.00016
A0A1U8AKP1_NELNU	Auxin response factor	Eukaryota	Nelumbo nucifera	32.9	0.00016
A0A5N5N3E4_9ROSI	Auxin response factor	Eukaryota	Salix brachista	32.9	0.00016
A0A078IQS1_BRANA	BnaA04g27000D protein	Eukaryota	Brassica napus	32.9	0.00017
A0A2G8JKY8_STIJA	Putative bromodomain and WD repeat-containing protein 3 (Fragment)	Eukaryota	Stichopus japonicus	32.8	0.00017
A0A4U5ULX3_COLLU	PH-interacting protein	Eukaryota	Collichthys lucidus	32.8	0.00017
A0A287P3I4_HORVV	Uncharacterized protein	Eukaryota	Hordeum vulgare subsp. vulgare	32.8	0.00017
A0A287P4B2_HORVV	Uncharacterized protein	Eukaryota	Hordeum vulgare subsp. vulgare	32.8	0.00017
A0A2K2D490_BRADI	Auxin response factor	Eukaryota	Brachypodium distachyon	32.8	0.00017
A0A453JM87_AEGTS	Auxin response factor	Eukaryota	Aegilops tauschii subsp. strangulata	32.8	0.00017
A0A1Y3BE08_EURMA	Bromodomain and WD repeat-containing protein 3-like protein (Fragment)	Eukaryota	Euroglyphus maynei	32.8	0.00017
V4KM60_EUTSA	Bromo domain-containing protein	Eukaryota	Eutrema salsugineum	32.8	0.00017
A0A397ZY75_BRACM	Bromo domain-containing protein	Eukaryota	Brassica campestris	32.8	0.00017
A0A443Q081_9MAGN	Auxin response factor	Eukaryota	Cinnamomum micranthum f. kanehirae	32.8	0.00018
A0A6J0BUW8_NEOLC	PH-interacting protein	Eukaryota	Neodiprion lecontei	32.8	0.00018
Y5837_DICDI	Bromodomain and WD repeat-containing DDB_G0285837	Eukaryota	Dictyostelium discoideum	32.7	0.00018
A0A3Q7INH1_SOLLC	Auxin response factor	Eukaryota	Solanum lycopersicum	32.7	0.00018
A0A3M7QBA4_BRAPC	Bromodomain and WD repeat-containing 1 isoform X1 (Fragment)	Eukaryota	Brachionus plicatilis	32.7	0.00018
A0A0P1AKP8_PLAHL	CREB binding protein/P300 and related TAZ Zn-finger proteins	Eukaryota	Plasmopara halstedii	32.7	0.00019
A0A671KWP7_9TELE	Bromodomain and WD repeat-containing protein 3-like	Eukaryota	Sinocyclocheilus anshuiensis	32.7	0.00019
Q2HV56_MEDTR	Auxin response factor	Eukaryota	Medicago truncatula	32.7	0.00019
A0A4Y7IES7_PAPSO	Auxin response factor	Eukaryota	Papaver somniferum	32.7	0.00019
A0A2U1N0R4_ARTAN	Auxin response factor	Eukaryota	Artemisia annua	32.7	0.00019
A0A672RV94_SINGR	Bromodomain and WD repeat-containing protein 1-like	Eukaryota	Sinocyclocheilus grahami	32.6	0.00019
A0A2I0A824_9ASPA	Auxin response factor	Eukaryota	Apostasia shenzhenica	32.6	0.00019
A0A2C9VSN7_MANES	Auxin response factor	Eukaryota	Manihot esculenta	32.6	0.00019
A0A671SKW0_9TELE	Bromodomain and WD repeat-containing protein 3-like	Eukaryota	Sinocyclocheilus anshuiensis	32.6	0.0002
A0A674JMJ6_TERCA	Pleckstrin homology domain interacting protein	Eukaryota	Terrapene carolina triunguis	32.6	0.0002
A0A673LM17_9TELE	Bromodomain and WD repeat-containing protein 3-like	Eukaryota	Sinocyclocheilus rhinocerous	32.6	0.0002
A0A6P6XTC5_DERPT	PH-interacting protein-like	Eukaryota	Dermatophagoides pteronyssinus	32.6	0.0002
A0A671SH57_9TELE	Bromodomain and WD repeat-containing protein 3-like	Eukaryota	Sinocyclocheilus anshuiensis	32.6	0.0002
A0A7J0DCR9_9ERIC	Auxin response factor	Eukaryota	Actinidia rufa	32.6	0.0002
A0A0D3DUY1_BRAOL	Auxin response factor	Eukaryota	Brassica oleracea var. oleracea	32.6	0.0002
A0A287JPT2_HORVV	Auxin response factor	Eukaryota	Hordeum vulgare subsp. vulgare	32.6	0.0002
A0A804IZC7_MUSAM	Uncharacterized protein	Eukaryota	Musa acuminata subsp. malaccensis	32.5	0.00021
A0A3Q7EHR0_SOLLC	Uncharacterized protein	Eukaryota	Solanum lycopersicum	32.5	0.00021
A0A6J1BYD5_MOMCH	Auxin response factor	Eukaryota	Momordica charantia	32.5	0.00021
V9EX90_PHYPR	Uncharacterized protein	Eukaryota	Phytophthora parasitica P1569	32.5	0.00021
W2Q3T8_PHYPN	Uncharacterized protein	Eukaryota	Phytophthora parasitica (strain INRA-310)	32.5	0.00021
W2Z5F8_PHYPR	Uncharacterized protein	Eukaryota	Phytophthora parasitica P10297	32.5	0.00021
A0A2U1P1R2_ARTAN	Auxin response factor	Eukaryota	Artemisia annua	32.5	0.00021
A0A4D8XVC0_SALSN	Auxin response factor	Eukaryota	Salvia splendens	32.5	0.00021
A0A067QJK2_ZOONE	Uncharacterized protein (Fragment)	Eukaryota	Zootermopsis nevadensis	32.5	0.00021
A0A6A2ZGY8_HIBSY	Auxin response factor	Eukaryota	Hibiscus syriacus	32.5	0.00021
A0A287P339_HORVV	Bromo domain-containing protein	Eukaryota	Hordeum vulgare subsp. vulgare	32.5	0.00021
A0A674JKT9_TERCA	Pleckstrin homology domain interacting protein	Eukaryota	Terrapene carolina triunguis	32.5	0.00021
A0A6A3ZAS0_9STRA	Uncharacterized protein	Eukaryota	Phytophthora fragariae	32.5	0.00022
A0A2K3PCI6_TRIPR	Auxin response factor	Eukaryota	Trifolium pratense	32.5	0.00022
A0A2I0HQV4_PUNGR	Auxin response factor	Eukaryota	Punica granatum	32.4	0.00022
A0A1J7HIL5_LUPAN	Auxin response factor	Eukaryota	Lupinus angustifolius	32.4	0.00022
A0A445I8S0_GLYSO	Auxin response factor	Eukaryota	Glycine soja	32.4	0.00023
A0A4D8XX51_SALSN	Auxin response factor	Eukaryota	Salvia splendens	32.4	0.00023
D9HNT5_MAIZE	Auxin response factor	Eukaryota	Zea mays	32.4	0.00023
A0A6P6A5E6_DURZI	LOW QUALITY PROTEIN: PH-interacting protein-like	Eukaryota	Durio zibethinus	32.4	0.00023
A0A6J1CYV0_MOMCH	Auxin response factor	Eukaryota	Momordica charantia	32.4	0.00023
A0A673LIU9_9TELE	Bromodomain and WD repeat-containing protein 3-like	Eukaryota	Sinocyclocheilus rhinocerous	32.4	0.00023
A0A5N5FZ48_9ROSA	Auxin response factor	Eukaryota	Pyrus ussuriensis x Pyrus communis	32.4	0.00023
A0A287JQ20_HORVV	Auxin response factor	Eukaryota	Hordeum vulgare subsp. vulgare	32.3	0.00024
A0A2G5E081_AQUCA	Auxin response factor	Eukaryota	Aquilegia coerulea	32.3	0.00024
A0A1J7I5W7_LUPAN	Auxin response factor	Eukaryota	Lupinus angustifolius	32.3	0.00024
A0A453DDQ6_AEGTS	Auxin response factor	Eukaryota	Aegilops tauschii subsp. strangulata	32.3	0.00024
A0A453DDG8_AEGTS	Auxin response factor	Eukaryota	Aegilops tauschii subsp. strangulata	32.3	0.00024
A0A3L6Q8X6_PANMI	Auxin response factor 12	Eukaryota	Panicum miliaceum	32.3	0.00025
A0A3P9PUC0_POERE	Pleckstrin homology domain interacting protein	Eukaryota	Poecilia reticulata	32.3	0.00025
A0A6A2Y615_HIBSY	Protein PROLIFERA-like isoform X1	Eukaryota	Hibiscus syriacus	32.3	0.00025
A0A7J8U1Z7_9ROSI	Auxin response factor	Eukaryota	Gossypium klotzschianum	32.3	0.00025
A0A6A5PH98_LUPAL	Auxin response factor	Eukaryota	Lupinus albus	32.3	0.00025
A0A804HPW1_MUSAM	Uncharacterized protein	Eukaryota	Musa acuminata subsp. malaccensis	32.2	0.00025
A0A7M4G0H3_CROPO	Pleckstrin homology domain interacting protein	Eukaryota	Crocodylus porosus	32.2	0.00025
A0A1V4JMV4_PATFA	PH-interacting protein	Eukaryota	Patagioenas fasciata monilis	32.2	0.00025
A0A1J6IP48_NICAT	Auxin response factor	Eukaryota	Nicotiana attenuata	32.2	0.00026
A0A0D2P1A1_GOSRA	Auxin response factor	Eukaryota	Gossypium raimondii	32.2	0.00026
A0A2G5DZI0_AQUCA	Auxin response factor	Eukaryota	Aquilegia coerulea	32.2	0.00026
M4CTT8_BRARP	Auxin response factor	Eukaryota	Brassica rapa subsp. pekinensis	32.2	0.00026
A0A3Q1LWM6_BOVIN	Pleckstrin homology domain interacting protein	Eukaryota	Bos taurus	32.2	0.00026
A0A287JPT3_HORVV	Auxin response factor	Eukaryota	Hordeum vulgare subsp. vulgare	32.2	0.00026
A0A673BB17_9TELE	Pleckstrin homology domain interacting protein	Eukaryota	Sphaeramia orbicularis	32.2	0.00026
A0A3B6CG21_WHEAT	Auxin response factor	Eukaryota	Triticum aestivum	32.2	0.00026
A0A446MX07_TRITD	Auxin response factor	Eukaryota	Triticum turgidum subsp. durum	32.2	0.00026
A0A287JPZ7_HORVV	Auxin response factor	Eukaryota	Hordeum vulgare subsp. vulgare	32.2	0.00026
A0A3B6DNJ0_WHEAT	Auxin response factor	Eukaryota	Triticum aestivum	32.2	0.00026
A0A453DDQ5_AEGTS	Auxin response factor	Eukaryota	Aegilops tauschii subsp. strangulata	32.2	0.00026
A0A673B6Y2_9TELE	Pleckstrin homology domain interacting protein	Eukaryota	Sphaeramia orbicularis	32.2	0.00026
A0A6A5PDH8_LUPAL	Auxin response factor	Eukaryota	Lupinus albus	32.2	0.00026
A0A673B551_9TELE	Pleckstrin homology domain interacting protein	Eukaryota	Sphaeramia orbicularis	32.2	0.00026
A0A446LM72_TRITD	Auxin response factor	Eukaryota	Triticum turgidum subsp. durum	32.2	0.00026
A0A3B6B888_WHEAT	Auxin response factor	Eukaryota	Triticum aestivum	32.2	0.00026
A0A7J9IDL2_9ROSI	Auxin response factor	Eukaryota	Gossypium harknessii	32.2	0.00026
A0A446MWA5_TRITD	Auxin response factor	Eukaryota	Triticum turgidum subsp. durum	32.2	0.00026
B9T414_RICCO	Auxin response factor	Eukaryota	Ricinus communis	32.2	0.00027
A0A446LM88_TRITD	Auxin response factor	Eukaryota	Triticum turgidum subsp. durum	32.2	0.00027
A0A7J7CXA6_TRIWF	Bromodomain and WD repeat-containing protein 3 isoform X2	Eukaryota	Tripterygium wilfordii	32.2	0.00027
A0A251Q219_PRUPE	Auxin response factor	Eukaryota	Prunus persica	32.2	0.00027
A0A287QBG7_HORVV	Auxin response factor	Eukaryota	Hordeum vulgare subsp. vulgare	32.2	0.00027
A0A151RRL8_CAJCA	Auxin response factor	Eukaryota	Cajanus cajan	32.2	0.00027
A0A132AG96_SARSC	Bromodomain and WD repeat-containing protein 3-like protein	Eukaryota	Sarcoptes scabiei	32.2	0.00027
A0A251UB00_HELAN	Auxin response factor	Eukaryota	Helianthus annuus	32.1	0.00027
A0A671KZ97_9TELE	Bromodomain and WD repeat-containing protein 3-like	Eukaryota	Sinocyclocheilus anshuiensis	32.1	0.00027
A0A665TWK8_ECHNA	Bromodomain and WD repeat domain containing 1	Eukaryota	Echeneis naucrates	32.1	0.00027
A0A665TV18_ECHNA	Bromodomain and WD repeat domain containing 1	Eukaryota	Echeneis naucrates	32.1	0.00028
A0A665U1R2_ECHNA	Bromodomain and WD repeat domain containing 1	Eukaryota	Echeneis naucrates	32.1	0.00028
A0A673LPK0_9TELE	Bromodomain and WD repeat-containing protein 3-like	Eukaryota	Sinocyclocheilus rhinocerous	32.1	0.00028
M4DVU4_BRARP	Bromo domain-containing protein	Eukaryota	Brassica rapa subsp. pekinensis	32.1	0.00028
A0A078H8T1_BRANA	(rape) hypothetical protein	Eukaryota	Brassica napus	32.1	0.00028
A0A398AMH1_BRACM	Bromo domain-containing protein	Eukaryota	Brassica campestris	32.1	0.00028
A0A6J5XM20_PRUAR	Auxin response factor	Eukaryota	Prunus armeniaca	32.1	0.00028
A0A4U5UMB0_COLLU	PH-interacting protein	Eukaryota	Collichthys lucidus	32.1	0.00028
I1KRX3_SOYBN	Auxin response factor	Eukaryota	Glycine max	32.1	0.00028
A0A445JCQ1_GLYSO	Auxin response factor	Eukaryota	Glycine soja	32.1	0.00028
I1KRX2_SOYBN	Auxin response factor	Eukaryota	Glycine max	32.1	0.00028
A0A445JCD6_GLYSO	Auxin response factor	Eukaryota	Glycine soja	32.1	0.00028
A0A5J9U0M0_9POAL	Auxin-responsive protein	Eukaryota	Eragrostis curvula	32.1	0.00029
A0A665TK55_ECHNA	Bromodomain and WD repeat domain containing 1	Eukaryota	Echeneis naucrates	32.1	0.00029
A0A671KWW9_9TELE	Bromodomain and WD repeat-containing protein 3-like	Eukaryota	Sinocyclocheilus anshuiensis	32	0.00029
A0A671KXJ5_9TELE	Bromodomain and WD repeat-containing protein 3-like	Eukaryota	Sinocyclocheilus anshuiensis	32	0.00029
A0A445I8B6_GLYSO	Auxin response factor	Eukaryota	Glycine soja	32	0.00029
I1M1J5_SOYBN	Auxin response factor	Eukaryota	Glycine max	32	0.00029
A0A665TVY9_ECHNA	Bromodomain and WD repeat domain containing 1	Eukaryota	Echeneis naucrates	32	0.00029
A0A445I8B7_GLYSO	Auxin response factor	Eukaryota	Glycine soja	32	0.00029
I1M1J4_SOYBN	Auxin response factor	Eukaryota	Glycine max	32	0.00029
A0A087X599_POEFO	Pleckstrin homology domain interacting protein	Eukaryota	Poecilia formosa	32	0.00029
A0A0D2QKM0_GOSRA	Auxin response factor	Eukaryota	Gossypium raimondii	32	0.00029
A0A4S8J5Z9_MUSBA	Bromo domain-containing protein	Eukaryota	Musa balbisiana	32	0.0003
A0A3B6GMT0_WHEAT	Bromo domain-containing protein	Eukaryota	Triticum aestivum	32	0.0003
A0A6H5H4I0_9HEMI	Uncharacterized protein (Fragment)	Eukaryota	Nesidiocoris tenuis	32	0.0003
A0A673B748_9TELE	Pleckstrin homology domain interacting protein	Eukaryota	Sphaeramia orbicularis	32	0.0003
A0A804QKG9_MAIZE	Uncharacterized protein	Eukaryota	Zea mays	32	0.0003
M3ZRQ3_XIPMA	Uncharacterized protein	Eukaryota	Xiphophorus maculatus	32	0.0003
A0A1U8PXK4_GOSHI	Auxin response factor	Eukaryota	Gossypium hirsutum	32	0.0003
A0A1B6PD38_SORBI	Auxin response factor	Eukaryota	Sorghum bicolor	32	0.00031
A0A2G9HC36_9LAMI	Auxin response factor	Eukaryota	Handroanthus impetiginosus	32	0.00031
V4L6T2_EUTSA	Bromo domain-containing protein	Eukaryota	Eutrema salsugineum	32	0.00031
A0A7J9KZ71_GOSSC	Auxin response factor	Eukaryota	Gossypium schwendimanii	32	0.00031
A0A2K3PEX9_TRIPR	Auxin response factor (Fragment)	Eukaryota	Trifolium pratense	32	0.00031
C5YNM8_SORBI	Auxin response factor	Eukaryota	Sorghum bicolor	32	0.00031
A0A665TYJ7_ECHNA	Bromodomain and WD repeat domain containing 1	Eukaryota	Echeneis naucrates	31.9	0.00031
A0A804UFG4_MAIZE	Uncharacterized protein	Eukaryota	Zea mays	31.9	0.00031
A0A151SE28_CAJCA	Auxin response factor	Eukaryota	Cajanus cajan	31.9	0.00032
A0A2G5DZG7_AQUCA	Auxin response factor	Eukaryota	Aquilegia coerulea	31.9	0.00032
A0A6J1KMK4_CUCMA	Auxin response factor	Eukaryota	Cucurbita maxima	31.9	0.00032
A0A7N0T486_KALFE	Auxin response factor	Eukaryota	Kalanchoe fedtschenkoi	31.9	0.00032
A0A673B7T2_9TELE	Pleckstrin homology domain interacting protein	Eukaryota	Sphaeramia orbicularis	31.9	0.00032
A0A251SCV2_HELAN	Auxin response factor	Eukaryota	Helianthus annuus	31.9	0.00032
M5WYY7_PRUPE	Auxin response factor	Eukaryota	Prunus persica	31.9	0.00033
A0A6A5LGV4_LUPAL	Auxin response factor	Eukaryota	Lupinus albus	31.9	0.00033
A0A673B4M4_9TELE	Pleckstrin homology domain interacting protein	Eukaryota	Sphaeramia orbicularis	31.9	0.00033
A0A315W7C9_GAMAF	Uncharacterized protein	Eukaryota	Gambusia affinis	31.9	0.00033
A0A067KP61_JATCU	Auxin response factor	Eukaryota	Jatropha curcas	31.9	0.00033
A0A2G5DZM0_AQUCA	Auxin response factor	Eukaryota	Aquilegia coerulea	31.8	0.00034
A0A3Q1MJ66_BOVIN	Pleckstrin homology domain interacting protein	Eukaryota	Bos taurus	31.8	0.00034
A0A5N5F9P7_9ROSA	Auxin response factor	Eukaryota	Pyrus ussuriensis x Pyrus communis	31.8	0.00034
A0A7J6WH01_THATH	Auxin response factor	Eukaryota	Thalictrum thalictroides	31.8	0.00034
A0A5J4ZTP5_9ASTE	Auxin response factor	Eukaryota	Nyssa sinensis	31.8	0.00034
A0A2G5DZJ5_AQUCA	Auxin response factor	Eukaryota	Aquilegia coerulea	31.8	0.00034
A0A7M4FAR1_CROPO	Pleckstrin homology domain interacting protein	Eukaryota	Crocodylus porosus	31.8	0.00034
A0A2J6L9Q3_LACSA	Bromo domain-containing protein	Eukaryota	Lactuca sativa	31.8	0.00034
A0A0K9PYV7_ZOSMR	Auxin response factor	Eukaryota	Zostera marina	31.8	0.00034
A0A6A4NI64_LUPAL	Auxin response factor	Eukaryota	Lupinus albus	31.8	0.00034
A0A0D9WAZ9_9ORYZ	Auxin response factor	Eukaryota	Leersia perrieri	31.8	0.00035
A0A0D3G1I8_9ORYZ	Auxin response factor	Eukaryota	Oryza barthii	31.8	0.00035
A0A0B0MNH7_GOSAR	Auxin response factor	Eukaryota	Gossypium arboreum	31.8	0.00035
A0A7J7G3L7_CAMSI	Auxin response factor	Eukaryota	Camellia sinensis	31.8	0.00035
A0A2Z7A593_9LAMI	Auxin response factor	Eukaryota	Dorcoceras hygrometricum	31.8	0.00035
A0A673B5E2_9TELE	Pleckstrin homology domain interacting protein	Eukaryota	Sphaeramia orbicularis	31.8	0.00035
A0A671SK19_9TELE	Bromodomain and WD repeat-containing protein 3-like	Eukaryota	Sinocyclocheilus anshuiensis	31.8	0.00035
A0A0E0DJZ0_9ORYZ	Auxin response factor	Eukaryota	Oryza meridionalis	31.8	0.00035
A0A087YEB4_POEFO	Bromodomain and WD repeat domain containing 1	Eukaryota	Poecilia formosa	31.8	0.00035
A0A673B2R3_9TELE	Pleckstrin homology domain interacting protein	Eukaryota	Sphaeramia orbicularis	31.8	0.00035
A0A665U0K3_ECHNA	Bromodomain and WD repeat domain containing 1	Eukaryota	Echeneis naucrates	31.8	0.00035
ARFL_ORYSI	Auxin response factor 12	Eukaryota	Oryza sativa subsp. indica	31.8	0.00035
A0A1S3US91_VIGRR	Auxin response factor	Eukaryota	Vigna radiata var. radiata	31.8	0.00036
A0A665U0X0_ECHNA	Bromodomain and WD repeat domain containing 1	Eukaryota	Echeneis naucrates	31.8	0.00036
A0A1S3USF2_VIGRR	Auxin response factor	Eukaryota	Vigna radiata var. radiata	31.8	0.00036
A0A7M4G0F3_CROPO	Pleckstrin homology domain interacting protein	Eukaryota	Crocodylus porosus	31.8	0.00036
ARFL_ORYSJ	Auxin response factor 12	Eukaryota	Oryza sativa subsp. japonica	31.7	0.00036
G3UTV6_MELGA	Pleckstrin homology domain interacting protein	Eukaryota	Meleagris gallopavo	31.7	0.00036
A0A226NEL0_CALSU	Uncharacterized protein	Eukaryota	Callipepla squamata	31.7	0.00036
A0A287Q794_HORVV	Uncharacterized protein	Eukaryota	Hordeum vulgare subsp. vulgare	31.7	0.00037
A0A6G1BTA3_9ORYZ	Auxin response factor	Eukaryota	Oryza meyeriana var. granulata	31.7	0.00037
A0A4S4F5G8_CAMSI	Auxin-responsive protein	Eukaryota	Camellia sinensis var. sinensis	31.7	0.00037
A0A665U0E2_ECHNA	Bromodomain and WD repeat domain containing 1	Eukaryota	Echeneis naucrates	31.7	0.00037
A0A2G5DZM5_AQUCA	Auxin response factor	Eukaryota	Aquilegia coerulea	31.7	0.00037
A0A251NN55_PRUPE	Auxin response factor	Eukaryota	Prunus persica	31.7	0.00038
H9B4D7_BRARP	Auxin response factor	Eukaryota	Brassica rapa subsp. pekinensis	31.7	0.00038
B8ARE1_ORYSI	Auxin response factor	Eukaryota	Oryza sativa subsp. indica	31.7	0.00038
A0A0D3G1I7_9ORYZ	Auxin response factor	Eukaryota	Oryza barthii	31.7	0.00038
A0A397Z603_BRACM	Auxin response factor	Eukaryota	Brassica campestris	31.7	0.00038
A0A5E4F7W3_PRUDU	Auxin response factor	Eukaryota	Prunus dulcis	31.7	0.00038
A0A673B6H0_9TELE	Pleckstrin homology domain interacting protein	Eukaryota	Sphaeramia orbicularis	31.7	0.00038
A0A2R6Q5S8_ACTCC	Auxin response factor	Eukaryota	Actinidia chinensis var. chinensis	31.7	0.00038
A0A0D9ZS95_9ORYZ	Auxin response factor	Eukaryota	Oryza glumipatula	31.7	0.00038
A0A4W6DC07_LATCA	Pleckstrin homology domain interacting protein	Eukaryota	Lates calcarifer	31.7	0.00038
A0A0E0H7A0_ORYNI	Auxin response factor	Eukaryota	Oryza nivara	31.7	0.00038
A0A0E0PFJ0_ORYRU	Auxin response factor	Eukaryota	Oryza rufipogon	31.7	0.00038
A0A671SKL9_9TELE	Bromodomain and WD repeat-containing protein 3-like	Eukaryota	Sinocyclocheilus anshuiensis	31.7	0.00038
A0A1U7ZB88_NELNU	Auxin response factor	Eukaryota	Nelumbo nucifera	31.7	0.00038
A0A6S7ME95_LACSI	Auxin response factor	Eukaryota	Lactuca saligna	31.7	0.00038
A0A2J6KDI3_LACSA	Auxin response factor	Eukaryota	Lactuca sativa	31.7	0.00038
A0A0E0DJY9_9ORYZ	Auxin response factor	Eukaryota	Oryza meridionalis	31.7	0.00038
A0A7M4FAT1_CROPO	Pleckstrin homology domain interacting protein	Eukaryota	Crocodylus porosus	31.7	0.00038
A0A6P6QYP5_CARAU	bromodomain and WD repeat-containing protein 3-like	Eukaryota	Carassius auratus	31.7	0.00038
A0A2U1PBB0_ARTAN	Auxin response factor	Eukaryota	Artemisia annua	31.7	0.00038
A0A0D9ZS94_9ORYZ	Auxin response factor	Eukaryota	Oryza glumipatula	31.6	0.00039
A0A0E0H799_ORYNI	Auxin response factor	Eukaryota	Oryza nivara	31.6	0.00039
A0A673LPB7_9TELE	Bromodomain and WD repeat-containing protein 3-like	Eukaryota	Sinocyclocheilus rhinocerous	31.6	0.00039
A0A1S3BSL3_CUCME	Auxin response factor	Eukaryota	Cucumis melo	31.6	0.00039
A0A3N6RTR0_BRACR	Bromo domain-containing protein	Eukaryota	Brassica cretica	31.6	0.00039
A0A7J0DHQ2_9ERIC	Auxin response factor	Eukaryota	Actinidia rufa	31.6	0.00039
A0A287Q6Z1_HORVV	Uncharacterized protein	Eukaryota	Hordeum vulgare subsp. vulgare	31.6	0.00039
A0A0E0KWM2_ORYPU	Auxin response factor	Eukaryota	Oryza punctata	31.6	0.00039
A0A5A7TU73_CUCME	Auxin response factor	Eukaryota	Cucumis melo var. makuwa	31.6	0.00039
A0A5B7CH63_PORTR	PH-interacting protein	Eukaryota	Portunus trituberculatus	31.6	0.00039
A0A673LRE3_9TELE	Bromodomain and WD repeat-containing protein 3-like	Eukaryota	Sinocyclocheilus rhinocerous	31.6	0.00039
A0A7L0M624_9PSIT	PHIP protein (Fragment)	Eukaryota	Amazona guildingii	31.6	0.00039
A0A7J8YRS7_GOSAI	Auxin response factor	Eukaryota	Gossypium aridum	31.6	0.0004
A0A251NN20_PRUPE	Auxin response factor	Eukaryota	Prunus persica	31.6	0.0004
A0A287P3A8_HORVV	Uncharacterized protein	Eukaryota	Hordeum vulgare subsp. vulgare	31.6	0.0004
A0A1S2YGP3_CICAR	Auxin response factor	Eukaryota	Cicer arietinum	31.6	0.0004
A0A7L1HHJ4_9CHAR	PHIP protein (Fragment)	Eukaryota	Nycticryphes semicollaris	31.6	0.0004
A0A1S2YHA9_CICAR	Auxin response factor	Eukaryota	Cicer arietinum	31.6	0.0004
A0A674JI58_TERCA	Pleckstrin homology domain interacting protein	Eukaryota	Terrapene carolina triunguis	31.6	0.0004
A0A199VLF8_ANACO	Auxin response factor	Eukaryota	Ananas comosus	31.6	0.0004
A0A5E4FB28_PRUDU	Auxin response factor	Eukaryota	Prunus dulcis	31.6	0.00041
A0A671L330_9TELE	Bromodomain and WD repeat-containing protein 3-like	Eukaryota	Sinocyclocheilus anshuiensis	31.6	0.00041
A0A2G2VTZ1_CAPBA	Auxin response factor	Eukaryota	Capsicum baccatum	31.6	0.00041
A0A314USW7_PRUYE	Auxin response factor	Eukaryota	Prunus yedoensis var. nudiflora	31.6	0.00041
K3Z465_SETIT	Auxin response factor	Eukaryota	Setaria italica	31.6	0.00041
A0A0D9WAZ8_9ORYZ	Auxin response factor	Eukaryota	Leersia perrieri	31.6	0.00041
A0A287IVK9_HORVV	Auxin response factor	Eukaryota	Hordeum vulgare subsp. vulgare	31.6	0.00041
A0A394DBW8_LUPAN	Auxin response factor	Eukaryota	Lupinus angustifolius	31.6	0.00041
A0A6A2X5Y9_HIBSY	Auxin response factor	Eukaryota	Hibiscus syriacus	31.5	0.00041
A0A663NBM9_ATHCN	Pleckstrin homology domain interacting protein	Eukaryota	Athene cunicularia	31.5	0.00041
A0A287Q7M6_HORVV	Bromo domain-containing protein	Eukaryota	Hordeum vulgare subsp. vulgare	31.5	0.00041
A0A287Q711_HORVV	Bromo domain-containing protein	Eukaryota	Hordeum vulgare subsp. vulgare	31.5	0.00042
V7CMF5_PHAVU	Auxin response factor	Eukaryota	Phaseolus vulgaris	31.5	0.00042
A0A498KKI8_MALDO	Auxin response factor	Eukaryota	Malus domestica	31.5	0.00042
A0A287P360_HORVV	Uncharacterized protein	Eukaryota	Hordeum vulgare subsp. vulgare	31.5	0.00042
A0A6P5CBX4_BOSIN	PH-interacting protein isoform X3	Eukaryota	Bos indicus	31.5	0.00042
A0A6P5CAU8_BOSIN	PH-interacting protein isoform X4	Eukaryota	Bos indicus	31.5	0.00042
F4K639_ARATH	WD40/YVTN repeat and Bromo-WDR9-I-like domain-containing protein	Eukaryota	Arabidopsis thaliana	31.5	0.00042
J3M2I9_ORYBR	Auxin response factor	Eukaryota	Oryza brachyantha	31.5	0.00042
A0A226NYX4_COLVI	Uncharacterized protein (Fragment)	Eukaryota	Colinus virginianus	31.5	0.00043
A0A7E4RHF2_CIMLE	Uncharacterized protein	Eukaryota	Cimex lectularius	31.5	0.00043
A0A4W6DB62_LATCA	Pleckstrin homology domain interacting protein	Eukaryota	Lates calcarifer	31.5	0.00043
A0A671KVR6_9TELE	Bromodomain and WD repeat-containing protein 3-like	Eukaryota	Sinocyclocheilus anshuiensis	31.5	0.00043
A0A540LJU4_MALBA	Auxin response factor	Eukaryota	Malus baccata	31.5	0.00043
A0A287IVQ1_HORVV	Auxin response factor	Eukaryota	Hordeum vulgare subsp. vulgare	31.5	0.00043
A0A287P3B7_HORVV	Uncharacterized protein	Eukaryota	Hordeum vulgare subsp. vulgare	31.5	0.00043
A0A669QF63_PHACC	Pleckstrin homology domain interacting protein	Eukaryota	Phasianus colchicus	31.5	0.00043
A0A5J9UZR3_9POAL	Auxin response factor (Fragment)	Eukaryota	Eragrostis curvula	31.5	0.00043
A0A5D2ZW98_GOSMU	Auxin response factor	Eukaryota	Gossypium mustelinum	31.5	0.00043
A0A287Q6Z4_HORVV	Uncharacterized protein	Eukaryota	Hordeum vulgare subsp. vulgare	31.5	0.00043
A0A7J7E2N3_TRIWF	Auxin response factor	Eukaryota	Tripterygium wilfordii	31.5	0.00043
A0A663NDJ4_ATHCN	Pleckstrin homology domain interacting protein	Eukaryota	Athene cunicularia	31.5	0.00044
A0A0L9TLD1_PHAAN	Auxin response factor	Eukaryota	Phaseolus angularis	31.5	0.00044
A0A4S4DDK0_CAMSI	Auxin-responsive protein	Eukaryota	Camellia sinensis var. sinensis	31.5	0.00044
A0A5D2Z7Q4_GOSMU	Auxin response factor	Eukaryota	Gossypium mustelinum	31.5	0.00044
A0A287P324_HORVV	Uncharacterized protein	Eukaryota	Hordeum vulgare subsp. vulgare	31.5	0.00044
A0A0S3R0Y0_PHAAN	Auxin response factor	Eukaryota	Vigna angularis var. angularis	31.5	0.00044
A0A3Q0HM79_ALLSI	PH-interacting protein isoform X2	Eukaryota	Alligator sinensis	31.5	0.00044
K3YQL6_SETIT	Auxin response factor	Eukaryota	Setaria italica	31.5	0.00044
A0A4Y7K382_PAPSO	Auxin response factor	Eukaryota	Papaver somniferum	31.5	0.00044
A0A663NDI7_ATHCN	Pleckstrin homology domain interacting protein	Eukaryota	Athene cunicularia	31.5	0.00044
A0A5A7RCI2_STRAF	Auxin response factor	Eukaryota	Striga asiatica	31.5	0.00044
A0A540N0W4_MALBA	Auxin response factor	Eukaryota	Malus baccata	31.5	0.00044
A0A2I4DMJ9_JUGRE	Auxin response factor	Eukaryota	Juglans regia	31.5	0.00044
A0A072UJV6_MEDTR	Auxin response factor	Eukaryota	Medicago truncatula	31.4	0.00045
A0A1U8AN70_NELNU	Auxin response factor	Eukaryota	Nelumbo nucifera	31.4	0.00045
A0A096LYX9_POEFO	Bromodomain and WD repeat domain containing 1	Eukaryota	Poecilia formosa	31.4	0.00045
A0A287Q703_HORVV	Bromo domain-containing protein	Eukaryota	Hordeum vulgare subsp. vulgare	31.4	0.00045
A0A4W6DDE9_LATCA	Pleckstrin homology domain interacting protein	Eukaryota	Lates calcarifer	31.4	0.00045
A0A4Y7I8C7_PAPSO	Auxin response factor	Eukaryota	Papaver somniferum	31.4	0.00045
A0A6P5CAK3_BOSIN	PH-interacting protein isoform X1	Eukaryota	Bos indicus	31.4	0.00045
A0A6P5CA33_BOSIN	PH-interacting protein isoform X2	Eukaryota	Bos indicus	31.4	0.00046
A0A663NDJ0_ATHCN	Pleckstrin homology domain interacting protein	Eukaryota	Athene cunicularia	31.4	0.00046
A0A2G9GUS9_9LAMI	Auxin response factor	Eukaryota	Handroanthus impetiginosus	31.4	0.00046
A0A444YEP3_ARAHY	Auxin response factor	Eukaryota	Arachis hypogaea	31.4	0.00046
A0A1D6FEL1_MAIZE	WD40/YVTN repeat-like-containing domain	Eukaryota	Zea mays	31.4	0.00046
A0A673LR35_9TELE	Bromodomain and WD repeat-containing protein 3-like	Eukaryota	Sinocyclocheilus rhinocerous	31.4	0.00046
A0A7L1LNN3_HIMHI	PHIP protein (Fragment)	Eukaryota	Himantopus himantopus	31.4	0.00046
A0A4W6DDH9_LATCA	Pleckstrin homology domain interacting protein	Eukaryota	Lates calcarifer	31.4	0.00047
A0A7K7XYC6_9PASS	PHIP protein (Fragment)	Eukaryota	Mohoua ochrocephala	31.4	0.00047
A0A287Q6Z3_HORVV	Bromo domain-containing protein	Eukaryota	Hordeum vulgare subsp. vulgare	31.4	0.00047
A0A4W6DDP4_LATCA	Pleckstrin homology domain interacting protein	Eukaryota	Lates calcarifer	31.4	0.00048
A0A453DDR5_AEGTS	Auxin response factor	Eukaryota	Aegilops tauschii subsp. strangulata	31.4	0.00048
A0A7M4F8P8_CROPO	Pleckstrin homology domain interacting protein	Eukaryota	Crocodylus porosus	31.3	0.00048
K3YQG6_SETIT	Auxin response factor	Eukaryota	Setaria italica	31.3	0.00048
A0A151R009_CAJCA	PH-interacting protein	Eukaryota	Cajanus cajan	31.3	0.00048
A0A3Q0HI85_ALLSI	PH-interacting protein isoform X1	Eukaryota	Alligator sinensis	31.3	0.00048
A0A1S3AYP4_CUCME	Auxin response factor	Eukaryota	Cucumis melo	31.3	0.00048
A0A0A0KI77_CUCSA	Auxin response factor	Eukaryota	Cucumis sativus	31.3	0.00048
A0A2K1Z142_POPTR	Auxin response factor	Eukaryota	Populus trichocarpa	31.3	0.00048
A0A7M4FA34_CROPO	Pleckstrin homology domain interacting protein	Eukaryota	Crocodylus porosus	31.3	0.00048
C5XXU7_SORBI	Auxin response factor	Eukaryota	Sorghum bicolor	31.3	0.00048
A0A6P4DZG7_ARADU	Auxin response factor	Eukaryota	Arachis duranensis	31.3	0.00049
A0A6P5YDG6_DURZI	Auxin response factor	Eukaryota	Durio zibethinus	31.3	0.00049
A0A6P5YEC0_DURZI	Auxin response factor	Eukaryota	Durio zibethinus	31.3	0.00049
A0A1U8PGR6_GOSHI	Auxin response factor	Eukaryota	Gossypium hirsutum	31.3	0.00049
A0A5D3CQ48_CUCME	Auxin response factor	Eukaryota	Cucumis melo var. makuwa	31.3	0.00049
A0A2K1Z140_POPTR	Auxin response factor	Eukaryota	Populus trichocarpa	31.3	0.00049
A0A7M4FBK4_CROPO	Pleckstrin homology domain interacting protein	Eukaryota	Crocodylus porosus	31.3	0.00049
A0A072ULT3_MEDTR	Auxin response factor	Eukaryota	Medicago truncatula	31.3	0.00049
A0A7M4FB11_CROPO	Pleckstrin homology domain interacting protein	Eukaryota	Crocodylus porosus	31.3	0.00049
A0A672TUQ4_STRHB	Pleckstrin homology domain interacting protein	Eukaryota	Strigops habroptila	31.3	0.00049
A0A804J5F0_MUSAM	Uncharacterized protein	Eukaryota	Musa acuminata subsp. malaccensis	31.3	0.0005
A0A5B6WCU2_9ROSI	Auxin-responsive protein	Eukaryota	Gossypium australe	31.3	0.0005
A0A453DWQ3_AEGTS	Bromo domain-containing protein	Eukaryota	Aegilops tauschii subsp. strangulata	31.3	0.0005
A0A6I8PWT0_XENTR	Pleckstrin homology domain-interacting protein	Eukaryota	Xenopus tropicalis	31.3	0.0005
A0A0D2UMF8_GOSRA	Auxin response factor	Eukaryota	Gossypium raimondii	31.3	0.0005
A0A6P5YCX5_DURZI	Auxin response factor	Eukaryota	Durio zibethinus	31.3	0.0005
A0A5D2Z8E8_GOSMU	Auxin response factor	Eukaryota	Gossypium mustelinum	31.3	0.0005
A0A1U8PE93_GOSHI	Auxin response factor	Eukaryota	Gossypium hirsutum	31.3	0.0005
A0A7L2AVX4_9GRUI	PHIP protein (Fragment)	Eukaryota	Heliornis fulica	31.3	0.00051
A0A5D2Z9P9_GOSMU	Auxin response factor	Eukaryota	Gossypium mustelinum	31.3	0.00051
A0A1U8PE81_GOSHI	Auxin response factor	Eukaryota	Gossypium hirsutum	31.3	0.00051
A0A314V2G3_PRUYE	Auxin response factor	Eukaryota	Prunus yedoensis var. nudiflora	31.3	0.00051
K7MAG4_SOYBN	Auxin response factor	Eukaryota	Glycine max	31.3	0.00051
A0A445GR18_GLYSO	Auxin response factor	Eukaryota	Glycine soja	31.3	0.00051
G1NLY1_MELGA	Pleckstrin homology domain interacting protein	Eukaryota	Meleagris gallopavo	31.3	0.00051
A0A151MU93_ALLMI	PH-interacting protein isoform C	Eukaryota	Alligator mississippiensis	31.2	0.00051
D7MNS0_ARALL	Transducin family protein	Eukaryota	Arabidopsis lyrata subsp. lyrata	31.2	0.00051
K7MAG3_SOYBN	Auxin response factor	Eukaryota	Glycine max	31.2	0.00051
A0A445GRA2_GLYSO	Auxin response factor	Eukaryota	Glycine soja	31.2	0.00051
A0A314UQ86_PRUYE	Auxin response factor	Eukaryota	Prunus yedoensis var. nudiflora	31.2	0.00051
A0A7K8E5D4_LEURO	PHIP protein (Fragment)	Eukaryota	Leucopsar rothschildi	31.2	0.00051
A0A287Q7P2_HORVV	Bromo domain-containing protein	Eukaryota	Hordeum vulgare subsp. vulgare	31.2	0.00052
A0A151SE65_CAJCA	Auxin response factor	Eukaryota	Cajanus cajan	31.2	0.00052
A0A4W6DCP3_LATCA	Pleckstrin homology domain interacting protein	Eukaryota	Lates calcarifer	31.2	0.00052
A0A445GR96_GLYSO	Auxin response factor	Eukaryota	Glycine soja	31.2	0.00052
A0A673CHW5_9TELE	Bromodomain and WD repeat domain containing 1	Eukaryota	Sphaeramia orbicularis	31.2	0.00052
A0A7L3B7T8_9AVES	PHIP protein (Fragment)	Eukaryota	Syrrhaptes paradoxus	31.2	0.00052
A0A2U1KMD1_ARTAN	Auxin response factor	Eukaryota	Artemisia annua	31.2	0.00052
A0A1D6DTV6_MAIZE	Auxin response factor	Eukaryota	Zea mays	31.2	0.00052
A0A673CEX9_9TELE	Bromodomain and WD repeat domain containing 1	Eukaryota	Sphaeramia orbicularis	31.2	0.00052
A0A673CKE0_9TELE	Bromodomain and WD repeat domain containing 1	Eukaryota	Sphaeramia orbicularis	31.2	0.00053
A0A663E287_AQUCH	Pleckstrin homology domain interacting protein	Eukaryota	Aquila chrysaetos chrysaetos	31.2	0.00053
A0A3L6PYF1_PANMI	Auxin response factor	Eukaryota	Panicum miliaceum	31.2	0.00053
A0A452HAT3_9SAUR	Uncharacterized protein	Eukaryota	Gopherus agassizii	31.2	0.00053
A0A445C411_ARAHY	Auxin response factor	Eukaryota	Arachis hypogaea	31.2	0.00053
A0A5N6NC36_9ASTR	Bromo domain-containing protein	Eukaryota	Mikania micrantha	31.2	0.00054
A0A7K8VGP7_9STRI	PHIP protein (Fragment)	Eukaryota	Ciccaba nigrolineata	31.2	0.00054
A0A287IVR1_HORVV	Auxin response factor	Eukaryota	Hordeum vulgare subsp. vulgare	31.2	0.00054
A0A287IVN1_HORVV	Auxin response factor	Eukaryota	Hordeum vulgare subsp. vulgare	31.2	0.00054
A0A2I4G3C5_JUGRE	Auxin response factor	Eukaryota	Juglans regia	31.2	0.00054
M7ZQ19_TRIUA	Retrovirus-related Pol polyprotein from transposon TNT 1-94	Eukaryota	Triticum urartu	31.2	0.00055
A0A2G9HS81_9LAMI	Auxin response factor	Eukaryota	Handroanthus impetiginosus	31.2	0.00055
A0A287P3E9_HORVV	Bromo domain-containing protein	Eukaryota	Hordeum vulgare subsp. vulgare	31.2	0.00055
A0A674JMI1_TERCA	Pleckstrin homology domain interacting protein	Eukaryota	Terrapene carolina triunguis	31.2	0.00055
A0A6I9S797_ELAGV	bromodomain and WD repeat-containing protein 3	Eukaryota	Elaeis guineensis var. tenera	31.2	0.00055
A0A671USL1_SPAAU	Bromodomain and WD repeat domain containing 1	Eukaryota	Sparus aurata	31.1	0.00055
G7IP35_MEDTR	Auxin response factor	Eukaryota	Medicago truncatula	31.1	0.00055
A0A2P6S0I8_ROSCH	Auxin response factor	Eukaryota	Rosa chinensis	31.1	0.00055
A0A453SWG9_AEGTS	Auxin response factor	Eukaryota	Aegilops tauschii subsp. strangulata	31.1	0.00055
A0A672IMU2_SALFA	Pleckstrin homology domain interacting protein	Eukaryota	Salarias fasciatus	31.1	0.00055
A0A7L3FHW4_9GRUI	PHIP protein (Fragment)	Eukaryota	Zapornia atra	31.1	0.00055
A0A453SWV8_AEGTS	Auxin response factor	Eukaryota	Aegilops tauschii subsp. strangulata	31.1	0.00055
A0A6P5XQJ4_DURZI	Auxin response factor	Eukaryota	Durio zibethinus	31.1	0.00056
A0A162AX02_DAUCS	Auxin response factor	Eukaryota	Daucus carota subsp. sativus	31.1	0.00056
A0A1S4D327_TOBAC	uncharacterized protein LOC107825340 isoform X2	Eukaryota	Nicotiana tabacum	31.1	0.00056
A0A287Q701_HORVV	Bromo domain-containing protein	Eukaryota	Hordeum vulgare subsp. vulgare	31.1	0.00056
A0A5N6QJK5_9ROSI	Auxin-responsive protein	Eukaryota	Carpinus fangiana	31.1	0.00057
A0A151MU20_ALLMI	PH-interacting protein isoform A	Eukaryota	Alligator mississippiensis	31.1	0.00057
A0A803YCE5_MELGA	Pleckstrin homology domain interacting protein	Eukaryota	Meleagris gallopavo	31.1	0.00057
A0A673CB78_9TELE	Bromodomain and WD repeat domain containing 1	Eukaryota	Sphaeramia orbicularis	31.1	0.00057
[truncated: 1,802 more rows]

## Sheet: HsPHIP BRWD2 905-1137
Target	Description	Kingdom	Bit Score	E-value
[truncated: 3,667 more rows]
